# Supplementary material for: Genomic Organization of Zebrafish microRNAs
Source: BMC Genomics. 2008 May 29;9:253. doi: 10.1186/1471-2164-9-253 (PMC2427041; doi:10.1186/1471-2164-9-253)
Supplement: Additional file 1 — Zebrafish miRNAs. Compilation of current zebrafish miRNA data in an excel spreadsheet. Included for each miRNA is its Registry name, genomic name, mature miRNA sequence, seed sequence, miRNA family members, expression data from two sources, chromosome #, mono- vs poly-cistronic transcripts, intron, exon or intergenic location, polycistronic transcript family members, proven targets and sense vs anti-sense. [file 1471-2164-9-253-S1.xls]

## Sheet: Sheet1
Name	Genomic Name	Sequence	Seed	Family Members	Expression1	Expression2	Chromosome	Location	Monocistronic	Polycistronic	Transcript Name	Exonic	Intronic	Intergenic	Transcript Family Members	Targets	Sense vs Antisense
let-7a	let-7a-1	UGAGGUAGUAGGUUGUAUAGUU	GAGGUA	let-7a, let-7b, let-7c, let-7d, let-7e, let-7f, let-7g, let-7h, let-7i, let-7j	4 Dpf, 5 Dpf	2-5 Dpf, Heart, Fins, Liver, Testis	11	30799670	No	Yes		No	No	Yes	let-7a-1, let-7f	hsa KRAS, hsa NRAS (Johnson et al, 2005), hsa NF2 (Meng et al, 2007),dre lin-41 (Kloosterman et al, 2004)	Sense
let-7a	let-7a-2	UGAGGUAGUAGGUUGUAUAGUU	GAGGUA	let-7a, let-7b, let-7c, let-7d, let-7e, let-7f, let-7g, let-7h, let-7i, let-7j	4 Dpf, 5 Dpf	2-5 Dpf, Heart, Fins, Liver, Testis	15	29856164	No	Yes		No	No	Yes	let-7a-2, miR-100-1	hsa KRAS, hsa NRAS (Johnson et al, 2005), hsa NF2 (Meng et al, 2007),dre lin-41 (Kloosterman et al, 2004)	Antisense
let-7a	let-7a-3	UGAGGUAGUAGGUUGUAUAGUU	GAGGUA	let-7a, let-7b, let-7c, let-7d, let-7e, let-7f, let-7g, let-7h, let-7i, let-7j	4 Dpf, 5 Dpf	2-5 Dpf, Heart, Fins, Liver, Testis	4	20388370	No	Yes		No	No	Yes	let-7b, let-7a-3	hsa KRAS, hsa NRAS (Johnson et al, 2005), hsa NF2 (Meng et al, 2007),dre lin-41 (Kloosterman et al, 2004)	Antisense
let-7a	let-7a-4	UGAGGUAGUAGGUUGUAUAGUU	GAGGUA	let-7a, let-7b, let-7c, let-7d, let-7e, let-7f, let-7g, let-7h, let-7i, let-7j	4 Dpf, 5 Dpf	2-5 Dpf, Heart, Fins, Liver, Testis	5	26257405	No	Yes		No	No	Yes	let-7a-4, miR-100-2	hsa KRAS, hsa NRAS (Johnson et al, 2005), hsa NF2 (Meng et al, 2007),dre lin-41 (Kloosterman et al, 2004)	Antisense
let-7a	let-7a-5	UGAGGUAGUAGGUUGUAUAGUU	GAGGUA	let-7a, let-7b, let-7c, let-7d, let-7e, let-7f, let-7g, let-7h, let-7i, let-7j	4 Dpf, 5 Dpf	2-5 Dpf, Heart, Fins, Liver, Testis	Zv6_scaffold3754	240110	No	Yes		No	No	Yes	let-7e, let-7a-5	hsa KRAS, hsa NRAS (Johnson et al, 2005), hsa NF2 (Meng et al, 2007),dre lin-41 (Kloosterman et al, 2004)	Sense
let-7a	let-7a-6	UGAGGUAGUAGGUUGUAUAGUU	GAGGUA	let-7a, let-7b, let-7c, let-7d, let-7e, let-7f, let-7g, let-7h, let-7i, let-7j	4 Dpf, 5 Dpf	2-5 Dpf, Heart, Fins, Liver, Testis	6	44953838	Yes	No		No	No	Yes		hsa KRAS, hsa NRAS (Johnson et al, 2005), hsa NF2 (Meng et al, 2007),dre lin-41 (Kloosterman et al, 2004)	Sense
let-7b	let-7b	UGAGGUAGUAGGUUGUGUGGUU	GAGGUA	let-7a, let-7b, let-7c, let-7d, let-7e, let-7f, let-7g, let-7h, let-7i, let-7j	SP, 18S, 1Dpf, 2Dpf	2-5 Dpf, Brain, Heart, Fins, Skin, Testis	4	20387363	No	Yes		No	No	Yes	let-7b, let-7a-3	hsa KRAS, hsa NRAS (Johnson et al, 2005), hsa NF2 (Meng et al, 2007),dre lin-41 (Kloosterman et al, 2004)	Antisense
let-7c	let-7c-1	UGAGGUAGUAGGUUGUAUGGUU	GAGGUA	let-7a, let-7b, let-7c, let-7d, let-7e, let-7f, let-7g, let-7h, let-7i, let-7j	SP, 1Dpf, 2 Dpf, 3 Dpf, 4 Dpf, 5 Dpf	2-5 Dpf, Heart, Fins, Skin, Liver, Testis	14	71659453	No	Yes		No	No	Yes	let-7c-1, miR-99-1		Antisense
let-7c	let-7c-2	UGAGGUAGUAGGUUGUAUGGUU	GAGGUA	let-7a, let-7b, let-7c, let-7d, let-7e, let-7f, let-7g, let-7h, let-7i, let-7j	SP, 1Dpf, 2 Dpf, 3 Dpf, 4 Dpf, 5 Dpf	2-5 Dpf, Heart, Fins, Skin, Liver, Testis	10	36836846	No	Yes		No	No	Yes	let-7c-2, miR-99-2		Antisense
let-7d	let-7d-1	UGAGGUAGUUGGUUGUAUGGUU	GAGGUA	let-7a, let-7b, let-7c, let-7d, let-7e, let-7f, let-7g, let-7h, let-7i, let-7j	SP, 1 Dpf		16	35138379	Yes	No		No	No	Yes			Sense
let-7d	let-7d-2	UGAGGUAGUUGGUUGUAUGGUU	GAGGUA	let-7a, let-7b, let-7c, let-7d, let-7e, let-7f, let-7g, let-7h, let-7i, let-7j	SP, 1 Dpf		19	10664573	Yes	No		No	No	Yes			Antisense
let-7e	let-7e	UGAGGUAGUAGAUUGAAUAGUU	GAGGUA	let-7a, let-7b, let-7c, let-7d, let-7e, let-7f, let-7g, let-7h, let-7i, let-7j	SP, 18S, 1 Dpf, 2 Dpf, 3 Dpf, 4 Dpf, 5 Dpf		Zv6_scaffold3754	239912	No	Yes		No	No	Yes	let-7e, let-7a-5		Sense
let-7f	let-7f	UGAGGUAGUAGAUUGUAUAGUU	GAGGUA	let-7a, let-7b, let-7c, let-7d, let-7e, let-7f, let-7g, let-7h, let-7i, let-7j	1 Dpf	2-5 Dpf, Heart, Fins, Skin, Gut, Liver Testis	11	30799858	No	Yes		No	No	Yes	let-7a-1, let-7f		Sense
let-7g	let-7g-1	UGAGGUAGUAGUUUGUAUAGUU	GAGGUA	let-7a, let-7b, let-7c, let-7d, let-7e, let-7f, let-7g, let-7h, let-7i, let-7j	1 Dpf, 2 Dpf, 3 Dpf, 5 Dpf	2-5 Dpf, Heart, Gills, Skin, Gut, Liver	18	15214827	Yes	No		No	No	Yes			Antisense
let-7g	let-7g-2	UGAGGUAGUAGUUUGUAUAGUU	GAGGUA	let-7a, let-7b, let-7c, let-7d, let-7e, let-7f, let-7g, let-7h, let-7i, let-7j	1 Dpf, 2 Dpf, 3 Dpf, 5 Dpf	2-5 Dpf, Heart, Gills, Skin, Gut, Liver	18	30852721	Yes	No		No	No	Yes			Antisense
let-7h	let-7h	UGAGGUAGUAAGUUGUGUUGUU	GAGGUA	let-7a, let-7b, let-7c, let-7d, let-7e, let-7f, let-7g, let-7h, let-7i, let-7j			23	30852400	Yes	No		No	No	Yes			Antisense
let-7i	let-7i	UGAGGUAGUAGUUUGUGCUGUU	GAGGUA	let-7a, let-7b, let-7c, let-7d, let-7e, let-7f, let-7g, let-7h, let-7i, let-7j		Brain, Muscle, Heart, Skin, Ovary	25	485774	Yes	No		No	No	Yes			Sense
let-7j	let-7j	UGAGGUAGUUGUUUGUACAGUU	GAGGUA	let-7a, let-7b, let-7c, let-7d, let-7e, let-7f, let-7g, let-7h, let-7i, let-7j			6	32648373	Yes	No		No	Yes	No	ENSDART00000007798, ENSDART00000007353		Sense
miR-1	miR-1-1	UGGAAUGUAAAGAAGUAUGUAU	GGAAUG	miR-1, miR-206	SP, 1 Dpf, 2 Dpf, 3 Dpf, 4 Dpf, 5 Dpf	1-5 Dpf, Muscle, Heart	23	6805204	Yes	No		No	No	Yes		hsa Hand2, hsa TMSB4X (Zhao et al, 2005) hsa G6PD, hsa BDNF (Lewis et al, 2003), hsa HDAC4 (Chen et al, 2006), hsa GJA1 (Anderson et al, 2006), hsa KCNJ2 (Yang et al, 2007), mmu Hand2, mmu TMSB4X (Zhao et al, 2005), mmu HDAC4 (Chen et al, 2005)	Antisense
miR-1	miR-1-2	UGGAAUGUAAAGAAGUAUGUAU	GGAAUG	miR-1, miR-206	SP, 1 Dpf, 2 Dpf, 3 Dpf, 4 Dpf, 5 Dpf	1-5 Dpf, Muscle, Heart	4	29764732	No	Yes		No	No	Yes	miR-133a*, miR-133a-1, miR-1-2	hsa Hand2, hsa TMSB4X (Zhao et al, 2005) hsa G6PD, hsa BDNF (Lewis et al, 2003), hsa HDAC4 (Chen et al, 2006), hsa GJA1 (Anderson et al, 2006), hsa KCNJ2 (Yang et al, 2007), mmu Hand2, mmu TMSB4X (Zhao et al, 2005), mmu HDAC4 (Chen et al, 2005)	Antisense
miR-100	miR-100-1	AACCCGUAGAUCCGAACUUGUG	ACCCGU	miR-100, miR-99	SP, 1 Dpf, 2 Dpf, 3 Dpf, 4 Dpf, 5 Dpf	1-5 Dpf, Brain, Muscle, Heart, Testis	15	29856395	No	Yes		No	No	Yes	let-7a-2, miR-100-1		Antisense
miR-100	miR-100-2	AACCCGUAGAUCCGAACUUGUG	ACCCGU	miR-100, miR-99	SP, 1 Dpf, 2 Dpf, 3 Dpf, 4 Dpf, 5 Dpf	1-5 Dpf, Brain, Muscle, Heart, Testis	5	26257728	No	Yes		No	No	Yes	let-7a-4, miR-100-2		Antisense
miR-101a	miR-101a	UACAGUACUGUGAUAACUGAAG	ACAGUA	miR-101b, miR-101a, miR-199*, miR-144	1 Dpf, 3 Dpf, 4 Dpf	2-5 Dpf, Heart, Fins, Testis	6	15987355	Yes	No		No	No	Yes		hsa Enx-1, hsa MYCN (Lewis et al, 2003)	Sense
miR-101b	miR-101b	UACAGUACUAUGAUAACUGAAG	ACAGUA	miR-101b, miR-101a, miR-199*, miR-144			5	504812	Yes	No		No	No	Yes		hsa Enx-1, hsa MYCN (Lewis et al, 2003)	Sense
miR-103	miR-103	AGCAGCAUUGUACAGGGCUAUGA	GCAGCA	miR-107, miR-103	1 Dpf, 2 Dpf, 3 Dpf, 4 Dpf, 5 Dpf	2-5 Dpf, Brain, Heart, Liver	13	22192446	Yes	No		No	Yes	No	ENSDART00000079211, ENSDART00000011214	hsa FBXW1B (Kiriakidou et al, 2004)	Antisense
miR-107	miR-107-1	AGCAGCAUUGUACAGGGCUAUCA	GCAGCA	miR-107, miR-103	SP, 1 Dpf, 2 Dpf, 3 Dpf, 4 Dpf, 5 Dpf	1-5 Dpf, Brain, Eye, Skin, Liver, Testis	12	14618638	Yes	No		No	Yes	No		ENSDART00000020824	Antisense
miR-10a	miR-10a	UACCCUGUAGAUCCGAAUUUGU	GUUUAA		1 Dpf, 2 Dpf, 3 Dpf, 5 Dpf	1-4 Dpf, Brain, Heart, Muscle, Testis, Ovary	12	34633242	Yes	No		No	No	Yes		hsa HOXA1 (Garzon et al, 2006)	Antisense
miR-10a*	miR-10a*	UACCCUGUAGAUCCGAAUUUGU	AAAUUC				12	34656361	Yes	No		No	No	Yes			Antisense
miR-10b	miR-10b-1	UACCCUGUAGAACCGAAUUUGUG	ACCCUG	miR-10d, miR-10b, miR-10c	1 Dpf, 2 Dpf, 3 Dpf, 4 Dpf, 5 Dpf	18S, 1-4 Dpf, Muscle, Skin, Gut, Liver	9	1568610	Yes	No		No	No	Yes			Antisense
miR-10b	miR-10b-2	UACCCUGUAGAACCGAAUUUGUG	ACCCUG	miR-10d, miR-10b, miR-10c	1 Dpf, 2 Dpf, 4 Dpf, 5 Dpf	18S, 1-4 Dpf, Muscle, Skin, Gut, Liver	23	35711489	Yes	No		No	No	Yes			Sense
miR-10c	miR-10c	UACCCUGUAGAUCCGGAUUUGU	ACCCUG	miR-10d, miR-10b, miR-10c			3	22979705	Yes	No		No	Yes	No	ENSDART00000078466, ENSDART00000041474		Antisense
miR-10d	miR-10d-1	UACCCUGUAGAACCGAAUGUGUG	ACCCUG	miR-10d, miR-10b, miR-10c			6	10013902	Yes	No		No	No	Yes			Sense
miR-10d*	miR-10d-2	UACCCUGUAGAACCGAAUGUGUG	AGAUUC				6	10087166	Yes	No		No	No	Yes			Sense
miR-122	miR-122	UGGAGUGUGACAAUGGUGUUUG	GGAGUG		1 Dpf, 3 Dpf, 4 Dpf, 5 Dpf	2-5 Dpf, Gut, Liver	21	56081652	Yes	No		No	No	Yes		hsa CAT-1 (Chang et al, 2004)	Sense
miR-124	miR-124-1	UAAGGCACGCGGUGAAUGCCAA	AAGGCA		1-5 Dpf	18S, 1-4 Dpf, Brain, Eye	2	24278637	Yes	No		No	No	Yes		hsa Mtpn, hsa MAPK14 (Krek et al, 2005), mmu Mtpn , mmu MAPK14 (Krek et al, 2005), mmu SCP1 (Visvanathan et al, 2007)	Antisense
miR-124	miR-124-2	UAAGGCACGCGGUGAAUGCCAA	AAGGCA		1-5 Dpf	18S, 1-4 Dpf, Brain, Eye	20	46220094	Yes	No		No	No	Yes		hsa Mtpn, hsa MAPK14 (Krek et al, 2005), mmu Mtpn , mmu MAPK14 (Krek et al, 2005), mmu SCP1 (Visvanathan et al, 2007)	Antisense
miR-124	miR-124-3	UAAGGCACGCGGUGAAUGCCAA	AAGGCA		1-5 Dpf	18S, 1-4 Dpf, Brain, Eye	24	25552522	Yes	No		No	No	Yes		hsa Mtpn, hsa MAPK14 (Krek et al, 2005), mmu Mtpn , mmu MAPK14 (Krek et al, 2005), mmu SCP1 (Visvanathan et al, 2007)	Antisense
miR-124	miR-124-4	UAAGGCACGCGGUGAAUGCCAA	AAGGCA		1-5 Dpf	18S, 1-4 Dpf, Brain, Eye	12	37830912	Yes	No		No	No	Yes		hsa Mtpn, hsa MAPK14 (Krek et al, 2005), mmu Mtpn , mmu MAPK14 (Krek et al, 2005), mmu SCP1 (Visvanathan et al, 2007)	Sense
miR-124	miR-124-5	UAAGGCACGCGGUGAAUGCCAA	AAGGCA		1-5 Dpf	18S, 1-4 Dpf, Brain, Eye	23	22812288	Yes	No		No	No	Yes		hsa Mtpn, hsa MAPK14 (Krek et al, 2005), mmu Mtpn , mmu MAPK14 (Krek et al, 2005), mmu SCP1 (Visvanathan et al, 2007)	Sense
miR-124	miR-124-6	UAAGGCACGCGGUGAAUGCCAA	AAGGCA		1-5 Dpf	18S, 1-4 Dpf, Brain, Eye	8	64641147	Yes	No		No	No	Yes		hsa Mtpn, hsa MAPK14 (Krek et al, 2005), mmu Mtpn , mmu MAPK14 (Krek et al, 2005), mmu SCP1 (Visvanathan et al, 2007)	Antisense
miR-125a	miR-125a-1	UCCCUGAGACCCUUAACCUGUG	CCCUGA	miR-125c, miR-125b, miR-125a	1 Dpf, 3 Dpf, 4 Dpf, 5 Dpf	1-5 Dpf, Brain, Heart, Skin, Testis, Ovary	16	35155428	Yes	No		No	No	Yes			Sense
miR-125a	miR-125a-2	UCCCUGAGACCCUUAACCUGUG	CCCUGA	miR-125c, miR-125b, miR-125a	1 Dpf, 3 Dpf, 4 Dpf, 5 Dpf	1-5 Dpf, Brain, Heart, Skin, Testis, Ovary	19	10650639	Yes	No		No	No	Yes			Antisense
miR-125b	miR-125b-1	UCCCUGAGACCCUAACUUGUGA	CCCUGA	miR-125c, miR-125b, miR-125a	18S, 1 Dpf, 2 Dpf, 3 Dpf, 4 Dpf, 5 Dpf	1-5 Dpf, Brain, Eye, Heart, Testis, Ovary	15	29846323	Yes	No		No	No	Yes			Antisense
miR-125b	miR-125b-2	UCCCUGAGACCCUAACUUGUGA	CCCUGA	miR-125c, miR-125b, miR-125a	18S, 1 Dpf, 2 Dpf, 3 Dpf, 4 Dpf, 5 Dpf	1-5 Dpf, Brain, Eye, Heart, Testis, Ovary	5	26249102	Yes	No		No	No	Yes			Antisense
miR-125b	miR-125b-3	UCCCUGAGACCCUAACUUGUGA	CCCUGA	miR-125c, miR-125b, miR-125a	18S, 1 Dpf, 2 Dpf, 3 Dpf, 4 Dpf, 5 Dpf	1-5 Dpf, Brain, Eye, Heart, Testis, Ovary	10	36817602	Yes	No		No	No	Yes			Antisense
miR-125c	miR-125c	UCCCUGAGACCCUAACUCGUGA	CCCUGA	miR-125c, miR-125b, miR-125a			20	55621697	Yes	No		No	No	Yes			Sense
miR-126	miR-126	UCGUACCGUGAGUAAUAAUGC	CGUACC		4 Dpf, 5 Dpf	1-5 Dpf, Muscle, Heart, Testis	8	6144805	Yes	No		No	No	Yes			Antisense
miR-126*	miR-126*	CAUUAUUACUUUUGGUACGCG	AUUAUU		1 Dpf, 3 Dpf	Brain, Muscle, Heart, Testis	8	6144805	Yes	No		No	No	Yes			Antisense
miR-128	miR-128-1	UCACAGUGAACCGGUCUCUUUU	CACAGU		TB, 1 Dpf, 2 Df, 4 Dpf, 5 Dpf	1-4 Dpf, Brain, Eye, Fins, Skin	22	11073682	Yes	No		No	No	Yes			Sense
miR-128	miR-128-2	UCACAGUGAACCGGUCUCUUUU	CACAGU		TB, 1 Dpf, 2 Df, 4 Dpf, 5 Dpf	1-4 Dpf, Brain, Eye, Fins, Skin	19	43556350	Yes	No		No	No	Yes			Antisense
miR-129	miR-129-1	CUUUUUGCGGUCUGGGCUUGCU	UUUUUG	miR-722, miR-129	18S, 1 Dpf, 3 Dpf, 4 Dpf, 5 Dpf	Eye, Gut, Liver, Ovary	4	20781681	Yes	No		No	No	Yes			Antisense
miR-129	miR-129-2	CUUUUUGCGGUCUGGGCUUGCU	UUUUUG	miR-722, miR-129	18S, 1 Dpf, 3 Dpf, 4 Dpf, 5 Dpf	Eye, Gut, Liver, Ovary	7	60168769	Yes	No		No	No	Yes			Antisense
miR-129*	miR-129-2	AAGCCCUUACCCCAAAAAGCAU	AGCCCU			2-5 Dpf, Brain, Eye, Liver, Ovary	7	60168769	Yes	No		No	No	Yes			Antisense
miR-130a	miR-130a-1	CAGUGCAAUGUUAAAAGGGCAU	AGUGCA	miR-130b, miR-301a, miR-301b, miR-301c, miR-130a, miR-130c, miR-454a, miR-454b	SP, 30E, 6S, 4 Dpf, 5 Dpf	1-5 Dpf, Heart, Gills, Fins, Testis, Ovary	10	33274859	No	Yes	ENSDART00000023509	No	Yes	No	miR-130a-1, miR-301a-1, miR-454a-1	hsa MCSF (Lewis et al, 2003), hsa MAFB (Garzon et al, 2006)	Sense
miR-130a	miR-130a-2	CAGUGCAAUGUUAAAAGGGCAU	AGUGCA	miR-130b, miR-301a, miR-301b, miR-301c, miR-130a, miR-130c, miR-454a, miR-454b	SP, 30E, 6S, 4 Dpf, 5 Dpf	1-5 Dpf, Heart, Gills, Fins, Testis, Ovary	10	33528658	No	Yes		No	No	Yes	miR-130a-2, miR-301a-2	hsa MCSF (Lewis et al, 2003), hsa MAFB (Garzon et al, 2006)	Sense
miR-130b	miR-130b	CAGUGCAAUAAUGAAAGGGCAU	AGUGCA	miR-130b, miR-301a, miR-301b, miR-301c, miR-130a, miR-130c, miR-454a, miR-454b	256, SP, 30E, 6S, 1 Dpf, 2 Dpf, 3 Dpf, 4 Dpf, 5 Dpf		5	8258944	No	Yes		No	No	Yes	miR-130b, miR-454b-2		Antisense
miR-130c	miR-130c-1	CAGUGCAAUAUUAAAAGGGCAU	AGUGCA	miR-130b, miR-301a, miR-301b, miR-301c, miR-130a, miR-130c, miR-454a, miR-454b			10	14104641	No	Yes		No	No	Yes	miR-310c, miR-130c		Antisense
miR-130c	miR-130c-2	CAGUGCAAUAUUAAAAGGGCAU	AGUGCA	miR-130b, miR-301a, miR-301b, miR-301c, miR-130a, miR-130c, miR-454a, miR-454b			5	8269450	No	Yes		No	No	Yes	miR-301b, miR-130c-2		Antisense
miR-132	miR-132-1	ACCGUGGCAUUAGAUUGUUACU	CCGUGG		1 Dpf, 3 Dpf, 4 Dpf	Brain, Eye, Skin, Testis, Ovary	15	36307421	No	Yes		No	No	Yes	miR-132-1, miR-212		Antisense
miR-132	miR-132-2	ACCGUGGCAUUAGAUUGUUACU	CCGUGG		1 Dpf, 3 Dpf, 4 Dpf	Brain, Eye, Skin, Testis, Ovary	10	39219002	Yes	No		No	No	Yes			Sense
miR-133a	miR-133a-1	UUUGGUCCCCUUCAACCAGCUG	UUGGUC	miR-133a, miR-133b, miR-133c	256, TB, 6S, 18S, 1 Dpf, 2 Dpf, 3 Dpf, 4 Dpf, 5 Dpf	1-5 Dpf, Muscle, Heart	4	29762536	No	Yes		No	No	Yes	miR-133a*, miR-133a-1, miR-1-2	hsa SRF (Chen et al, 2006), hsa PTBP2 (Boutz et al, 2007), hsa ERG (Xiao et al, 2007), mmu SRF (Chen et al, 2005)	Antisense
miR-133a	miR-133a-2	UUUGGUCCCCUUCAACCAGCUG	GCUGGU	miR-133a*, miR-138	256, TB, 6S, 18S, 1 Dpf, 2 Dpf, 3 Dpf, 4 Dpf, 5 Dpf	1-5 Dpf, Muscle, Heart	23	6767167	Yes	No		No	No	Yes		hsa SRF (Chen et al, 2006), hsa ERG (Xiao et al, 2007), mmu SRF (Chen et al, 2005)	Antisense
miR-133a*	miR-133a*	AGCUGGUAAAAUGGAACCAAAU	GCUGGU	miR-133a*, miR-138			4	29762536	No	Yes		No	No	Yes	miR-133a*, miR-133a-1, miR-1-2		Antisense
miR-133b	miR-133b	UUUGGUCCCCUUCAACCAGCUA	UUGGUC	miR-133a, miR-133b, miR-133c			20	20840956	No	Yes		No	No	Yes	miR-133b, miR-133b*, miR-206-1		Antisense
miR-133b*	miR-133b*	GCUGGUCAAAUGGAACCAAGUC	CUGGUC				20	20840956	No	Yes		No	No	Yes	miR-133b, miR-133b*, miR-206-1		Antisense
miR-133c	miR-133c	UUUGGUCCCUUUCAACCAGCUA	UUGGUC	miR-133a, miR-133b, miR-133c			17	5131180	Yes	No		No	No	Yes			Sense
miR-135a	miR-135a	UAUGGCUUUUUAUUCCUAUGUGA	AUGGCU	miR-135, miR-135b, miR-135a, miR-729	SP	1-5 Dpf, Brain, Eye, Muscle, Heart, Skin	21	30824370	Yes	No		No	No	Yes			Sense
miR-135b	miR-135b	UAUGGCUUUUUAUUCCUAUCUG	AUGGCU	miR-135, miR-135b, miR-135a, miR-729			8	32683682	Yes	No		No	No	Yes			Antisense
miR-135c	miR-135c-1	UAUGGCUUUCUAUUCCUAUGUG	AUGGCU	miR-135, miR-135b, miR-135a, miR-729			11	41452604	Yes	No		No	No	Yes			Antisense
miR-135c	miR-135c-2	UAUGGCUUUCUAUUCCUAUGUG	AUGGCU	miR-135, miR-135b, miR-135a, miR-729			11	41613280	Yes	No		No	No	Yes			Sense
miR-135c	miR-135c-3	UAUGGCUUUCUAUUCCUAUGUG	AUGGCU	miR-135, miR-135b, miR-135a, miR-729			23	18514763	Yes	No		No	No	Yes			Antisense
miR-137	miR-137-1	UUAUUGCUUAAGAAUACGCGUA	UUAUUG		TB	1-4 Dpf	2	17633309	Yes	No		No	No	Yes			Sense
miR-137	miR-137-2	UUAUUGCUUAAGAAUACGCGUA	UUAUUG		TB	1-4 Dpf	24	35403434	Yes	No		No	No	Yes			Sense
miR-137	miR-137-2(a)	UUAUUGCUUAAGAAUACGCGUA	UUAUUG		TB	1-4 Dpf	24	35690379	Yes	No		No	No	Yes			Antisense
miR-138	miR-138	AGCUGGUGUUGUGAAUCAGGCC	GCUGGU	miR-133a*, miR-138	1 Dpf, 3 Dpf, 4 Dpf	1-5 Dpf, Brain, Eye, Muscle, Skin	18	20509408	Yes	No		No	No	Yes			Sense
miR-139	miR-139	UCUACAGUGCAUGUGUCU	CUACAG		TB, 1Dpf, 2 Dpf				Yes	No		No	No	No
miR-140	miR-140	CAGUGGUUUUACCCUAUGGUAG	AGUGGU		4 Dpf, 5 Dpf	1-5 Dpf, Brain, Eye, Heart, Gills	25	33850660	Yes	No		No	No	Yes		hsa HDAC4 (Tuddenham et al, 2006)	Antisense
miR-140*	miR-140*	UACCACAGGGUAGAACCACGGAC	ACCACA		3 Dpf, 4 Dpf, 5 Dpf	1-5 Dpf, Eye, Heart,Gills, Liver, Ovary	25	33850660	Yes	No		No	No	Yes			Antisense
miR-141	miR-141	UAACACUGUCUGGUAACGAUGC	AACACU	miR-141, miR-200a	No expression	1-5 Dpf, Eye, Gills, Fins, Skin, Gut	6	31774898	No	Yes		No	No	Yes	miR-141, miR-200c		Antisense
miR-142a	miR-142a	CAUAAAGUAGAAAGCACUACU	AUAAAG	miR-142a-5p, miR-142b-5p		Brain, Eye, Gills, Fins, Testis	Zv6_NA2000	121449	Yes	No		No	No	Yes			Antisense
miR-142b-5p	miR-142b-5p	CAUAAAGUAGACAGCACUACUA	AUAAAG	miR-142a-5p, miR-142b-5p	3 Dpf, 5 Dpf		9	40845673	Yes	No		No	No	Yes			Sense
miR-143	miR-143-1	UGAGAUGAAGCACUGUAGCUC	GAGAUG		TB	2-5 Dpf, Heart, Gills, Gut, Testis	14	76962184	Yes	No		No	No	Yes		hsa ERK5 (Esau et al, 2004)	Antisense
miR-143	miR-143-2	UGAGAUGAAGCACUGUAGCUC	GAGAUG		TB	2-5 Dpf, Heart, Gills, Gut, Testis	14	77010412	No	Yes		No	No	Yes	miR-143-2, miR-145	hsa ERK5 (Esau et al, 2004)	Sense
miR-144	miR-144	UACAGUAUAGAUGAUGUACU	ACAGUA	miR-101b, miR-101a, miR-199*, miR-144	4 Dpf	Heart, Gills, Liver	5	51571801	No	Yes		No	No	Yes	miR-144, miR-451		Sense
miR-145	miR-145	GUCCAGUUUUCCCAGGAAUCCC	UCCAGU		1 Dpf, 2 Dpf, 4 Dpf, 5 Dpf	2-5 Dpf, Heart, Gills, Gut, Testis, Ovary	14	77012121	No	Yes		No	No	Yes	miR-143-2, miR-145	hsa FLJ21308 (Kiriakidou et al, 2004)	Sense
miR-146a	miR-146a-1	UGAGAACUGAAUUCCAUAGAUGG	GAGAAC	miR-146b, miR-146a	4 Dpf		13	20857554	Yes	No		No	No	Yes			Sense
miR-146a	miR-146a-2	UGAGAACUGAAUUCCAUAGAUGG	GAGAAC	miR-146b, miR-146a			13	21041176	Yes	No		No	No	Yes			Sense
miR-146a	miR-146a-3	UGAGAACUGAAUUCCAUAGAUGG	GAGAAC	miR-146b, miR-146a			13	21256930	Yes	No		No	No	Yes			Antisense
miR-146b	miR-146b-1	UGAGAACUGAAUUCCAAGGGUG	GAGAAC	miR-146b, miR-146a		1-4 Dpf	21	45937960	Yes	No		No	No	Yes			Sense
miR-146b	miR-146b-2	UGAGAACUGAAUUCCAAGGGUG	GAGAAC	miR-146b, miR-146a		1-4 Dpf	Zv6_NA1492	4920	Yes	No		No	No	Yes			Sense
miR-148	miR-148	UCAGUGCAUUACAGAACUUUGU	CAGUGC	miR-152, miR-148			9	709437	Yes	No		No	No	Yes			Sense
miR-150	miR-150	UCUCCCAAUCCUUGUACCAGUG	CUCCCA		No expression	Gills, Ovary	3	41388139	Yes	No		No	No	Yes		has cMYB (Xiao et al, 2007)	Antisense
miR-152	miR-152-1	UCAGUGCAUGACAGAACUUUGG	CAGUGC	miR-152, miR-148	No expression	2-5 Dpf, Gills, Liver	3	21941927	Yes	No		No	Yes	No	ENSDART0000000217		Sense
miR-153a	miR-153a	UUGCAUAGUCACAAAAGUGAUC	UGCAUA	miR-153a, miR-153b, miR-153c	No expression		7	48863459	Yes	No		No	Yes	No	ENSDART00000052222		Antisense
miR-153b	miR-153b	UUGCAUAGUCACAAAAAUGAGC	UGCAUA	miR-153a, miR-153b, miR-153c			6	14047748	Yes	No		No	No	Yes			Sense
miR-153c	miR-153c	UUGCAUAGUCACAAAAAUGAUC	UGCAUA	miR-153a, miR-153b, miR-153c			9	7389712	Yes	No		No	Yes	No	ENSDART00000081543		Sense
miR-155	miR-155	UUAAUGCUAAUCGUGAUAGGGG	UAAUGC		No expression	Brain, Eye, Skin, Liver	1	1074307	Yes	No		No	No	Yes		hsa AGTR1 (Martin et al, 2006)	Antisense
miR-15a	miR-15a-1	UAGCAGCACAGAAUGGUUUGUG	AGCAGC	miR-29b, miR-29a, miR-457b, miR-457a, miR-15a, miR-15b, miR-15c, miR-16b, miR-16a, miR-16c	No expression	1-5 Dpf, Brain, Skin, Gut, Testis	1	58023179	No	Yes		No	No	Yes	miR-16b, miR-15a-1		Antisense
miR-15a	miR-15a-2	UAGCAGCACAGAAUGGUUUGUG	AGCAGC	miR-29b, miR-29a, miR-457b, miR-457a, miR-15a, miR-15b, miR-15c, miR-16b, miR-16a, miR-16c	No expression	1-5 Dpf, Brain, Skin, Gut, Testis	9	26355435	No	Yes		No	No	Yes	miR-15a-2, miR-16c		Sense
miR-15b	miR-15b	UAGCAGCACAUCAUGGUUUGUA	AGCAGC	miR-29b, miR-29a, miR-457b, miR-457a, miR-15a, miR-15b, miR-15c, miR-16b, miR-16a, miR-16c	1 Dpf, 2 Dpf, 3 Dpf, 4 Dpf, 5 Dpf		7	20763961	No	Yes		No	No	Yes	miR-457a, miR-15b		Antisense
miR-15c	miR-15c	AAGCAGCGCGUCAUGGUUUUC	AGCAGC	miR-29b, miR-29a, miR-457b, miR-457a, miR-15a, miR-15b, miR-15c, miR-16b, miR-16a, miR-16c			15	5299657	No	Yes	ENSDART00000056765	No	Yes	No	miR-16a, miR-15c		Antisense
miR-16a	miR-16a	UAGCAGCACGUAAAUAUUGGUG	AGCAGC	miR-29b, miR-29a, miR-457b, miR-457a, miR-15a, miR-15b, miR-15c, miR-16b, miR-16a, miR-16c	1-3, 5 Dpf	1-5 Dpf, Heart, Gills, Liver, Testis, Ovary	15	5299482	No	Yes	ENSDART00000056765	No	Yes	No	miR-16a, miR-15c		Antisense
miR-16b	miR-16b	UAGCAGCACGUAAAUAUUGGAG	AGCAGC	miR-29b, miR-29a, miR-457b, miR-457a, miR-15a, miR-15b, miR-15c, miR-16b, miR-16a, miR-16c			1	58022936	No	Yes		No	No	Yes	miR-16b, miR-15a-1		Antisense
miR-16c	miR-16c	UAGCAGCAUGUAAAUAUUGGAG	AGCAGC	miR-29b, miR-29a, miR-457b, miR-457a, miR-15a, miR-15b, miR-15c, miR-16b, miR-16a, miR-16c			9	26355560	No	Yes		No	No	Yes	miR-15a-2, miR-16c		Sense
miR-17a	miR-17a-1	CAAAGUGCUUACAGUGCAGGUA	AAAGUG	mir-93, miR-20b, miR-17a, miR-20a			8	52192445	No	Yes		No	No	Yes	miR-92a-1, miR-19b*, miR-19b, miR-20a, miR-19a*, miR-19a, miR-18a, miR-17a-1, miR-17a*		Antisense
miR-17a	miR-17a-2	CAAAGUGCUUACAGUGCAGGUA	AAAGUG	mir-93, miR-20b, miR-17a, miR-20a			9	50518837	No	Yes		No	No	Yes	miR-92a-2, miR-18b, miR-18b*, miR-17a-2		Antisense
miR-17a*	miR-17a*	ACUGCAGUGGAGGCACUUCUAG	CUGCAG				8	52192445	No	Yes		No	No	Yes	miR-92a-1, miR-19b*, miR-19b, miR-20a, miR-19a*, miR-19a, miR-18a, miR-17a-1, miR-17a*		Antisense
miR-181	miR-181	AACAUUCAACGCUGUCGGUGAGU	ACAUUC	miR-181, miR-181a, miR-181b, miR-181c					Yes	No		No	No	No
miR-181a	miR-181a-1	AACAUUCAACGCUGUCGGUGAGU	CCAUUG	miR-199, miR-181a*	1 Dpf, 2 Dpf, 3 Dpf, 4 Dpf, 5 Dpf	18S, 1-4 Dpf, Brain, Eye, Gills, Fins, Skin	22	21953608	Yes	No		No	No	Yes		mmu BCL2, mmu CD69, mmu TCRalpha (Neilson et al, 2007), mmu HOXA11 (Naguibneva et al, 2006)	Sense
miR-181a	miR-181a-2	AACAUUCAACGCUGUCGGUGAGU	ACAUUC	miR-181, miR-181a, miR-181b, miR-181c	1 Dpf, 2 Dpf, 3 Dpf, 4 Dpf, 5 Dpf	18S, 1-4 Dpf, Brain, Eye, Gills, Fins, Skin	8	59345537	No	Yes		No	No	Yes	miR-181b-2, miR-181a-2	mmu BCL2, mmu CD69, mmu TCRalpha (Neilson et al, 2007), mmu HOXA11 (Naguibneva et al, 2006)	Antisense
miR-181b	miR-181b-1	AACAUUCAUUGCUGUCGGUGGG	ACAUUC	miR-181, miR-181a, miR-181b, miR-181c		18S, 1-4 Dpf, Brain, Eye, Gills, Ovary	2	48708864	Yes	No		No	No	Yes		hsa Tcl 1 (Pekarsky et al, 2006)	Sense
miR-181b	miR-181b-2	AACAUUCAUUGCUGUCGGUGGG	ACAUUC	miR-181, miR-181a, miR-181b, miR-181c		18S, 1-4 Dpf, Brain, Eye, Gills, Ovary	8	59345390	No	Yes		No	No	Yes	miR-181b-2, miR-181a-2	hsa Tcl 1 (Pekarsky et al, 2006)	Antisense
miR-181c	miR-181c	CACAUUCAUUGCUGUCGGUGGG	ACAUUC	miR-181, miR-181a, miR-181b, miR-181c			3	39627533	Yes	No		No	No	Yes			Antisense
miR-182	miR-182	UUUGGCAAUGGUAGAACUCACA	UUGGCA	miR-182, miR-96	SD, 4 Dpf, 5 Dpf	2-5 Dpf, Brain, Eye, Muscle, Fins, Skin	4	16522670	No	Yes		No	No	Yes	miR-183, miR-96, miR-182*, miR-182		Sense
miR-182*	miR-182*	UGGUUCUAGACUUGCCAACUA	GGUUCU			Brain, Eye, Fins, Skin	4	16522670	No	Yes		No	No	Yes	miR-183, miR-96, miR-182*, miR-182		Sense
miR-183	miR-183	UAUGGCACUGGUAGAAUUCACUG	AUGGCA		4 Dpf, 5 Dpf	2-4 Dpf, Brain, Eye, Skin, Liver	4	16521571	No	Yes		No	No	Yes	miR-183, miR-96, miR-182*, miR-182		Sense
miR-184	miR-184	UGGACGGAGAACUGAUAAGGGC	GGACGG		18S, 2 Dpf, 4 Dpf, 5 Dpf	1-5 Dpf, Brain, Eye, Fins, Skin	13	60192755	Yes	No		No	No	Yes			Sense
miR-184	miR-184-2	UGGACGGAGAACUGAUAAGGGC	GGACGG		18S, 2 Dpf, 4 Dpf, 5 Dpf	1-5 Dpf, Brain, Eye, Fins, Skin	7	35087312	Yes	No		No	No	Yes			Antisense
miR-187	miR-187	UCGUGUCUUGUGUUGCAGCC	CGUGUC		2 Dpf	Liver, Ovary	19	43911204	Yes	No		No	No	Yes			Sense
miR-18a	miR-18a	UAAGGUGCAUCUAGUGCAGAUA	AAGGUG	miR-18a, miR-18c, miR18b	No expression		8	52192339	No	Yes		No	No	Yes	miR-92a-1, miR-19b*, miR-19b, miR-20a, miR-19a*, miR-19a, miR-18a, miR-17a-1, miR-17a*		Antisense
miR-18b	miR-18b	UAAGGUGCAUUUAGUGCAGAUA	AAGGUG	miR-18a, miR-18c, miR18b		1-4 Dpf, Brain, EyeFins, Skin	9	50518724	No	Yes		No	No	Yes	miR-92a-2, miR-18b, miR-18b*, miR-17a-2		Antisense
miR-18b*	miR-18b*	CUGCCCUAAGUGCCCCUUCUGG	UGCCCU				9	50518724	No	Yes		No	No	Yes	miR-92a-2, miR-18b, miR-18b*, miR-17a-2		Antisense
miR-18c	miR-18c	UAAGGUGCAUCUUGUGUAGUUA	AAGGUG	miR-18a, miR-18c, miR18b			14	64027981	No	Yes		No	No	Yes	miR-363, miR-19c, miR-20b, miR-18c		Antisense
miR-190	miR-190	UGAUAUGUUUGAUAUAUUAGGU	GAUAUG	miR-190, miR-190b	No expression		5	27689688	Yes	No		No	Yes	No	ENSDART00000078135, ENSDART00000018142
miR-190b	miR-190b	UGAUAUGUUUGAUAUUCGGUUG	GAUAUG	miR-190, miR-190b	No expression		16	19440622	Yes	No		No	No	Yes			Antisense
miR-192	miR-192	AUGACCUAUGAAUUGACAGCC	UGACCU		No expression	2-5 Dpf, Gut, Liver	10	26755674	No	Yes		No	No	Yes	miR-194a, miR-192		Sense
miR-193a	miR-193a-1	AACUGGCCUACAAAGUCCCAGU	ACUGGC	miR-193b, miR-193a	No expression	1-5 Dpf, Muscle, Heart, Fins, Testis, Ovary	3	37147678	No	Yes		No	No	Yes	miR-365-2, miR-193a-1		Antisense
miR-193a	miR-193a-2	AACUGGCCUACAAAGUCCCAGU	ACUGGC	miR-193b, miR-193a	No expression	1-5 Dpf, Muscle, Heart, Fins, Testis, Ovary	6	50173809	No	Yes		No	No	Yes	miR-365-3, miR-193a-2		Antisense
miR-193a	miR-193a-3	AACUGGCCUACAAAGUCCCAGU	ACUGGC	miR-193b, miR-193a	No expression	1-5 Dpf, Muscle, Heart, Fins, Testis, Ovary	6	69347300	No	Yes		No	No	Yes	miR-365-4, miR-193a-3		Antisense
miR-193b	miR-193b	AACUGGCCCGCAAAGUCCCGCU	ACUGGC	miR-193b, miR-193a			24	11302613	No	Yes		No	No	Yes	miR-365-1, miR-193b		Antisense
miR-194a	miR-194a	UGUAACAGCAACUCCAUGUGG	GUAACA	miR-194a, miR-194b	4-5 Dpf	3-5 Dpf, Gut, Liver	10	26755494	No	Yes		No	No	Yes	miR-194a, miR-192		Sense
miR-194b	miR-194b	UGUAACAGCCGCUCCAUGUGGA	GUAACA	miR-194a, miR-194b			14	90128074	Yes	No		No	No	Yes			Sense
miR-196a	miR-196a-1	UAGGUAGUUUCAUGUUGUUGGG	AGGUAG	miR-196b, miR-196a	TB	18S, 1-4 Dpf	23	35669579	Yes	No		No	No	Yes		hsa HOXA7, hsa HOXC8, hsa HOXD8, (Yekta et al, 2004), mmu HOXA7, mmu HOXC8, mmu HOXD8 (Yekta et al, 2004)	Sense
miR-196a	miR-196a-2	UAGGUAGUUUCAUGUUGUUGGG	AGGUAG	miR-196b, miR-196a	TB	18S, 1-4 Dpf	19	13914390	Yes	No		No	No	Yes		hsa HOXA7, hsa HOXC8, hsa HOXD8, (Yekta et al, 2004), mmu HOXA7, mmu HOXC8, mmu HOXD8 (Yekta et al, 2004)	Sense
miR-196b	miR-196b	UAGGUAGUUUCAAGUUGUUGGG	AGGUAG	miR-196b, miR-196a			3	23026995	Yes	No		No	No	Yes			Antisense
miR-199	miR-199-1	CCCAGUGUUCAGACUACCUGUUC	CCAGUG	miR-199, miR-181a*	TB, 18S, 1 Dpf, 2 Dpf, 4 Dpf, 5 Dpf	1-5 Dpf, Gills, Fins, Skin, Ovary	20	16806052	No	Yes	ENSDART00000047039	No	Yes	No	miR-214, miR-199*, miR-199-1		Antisense
miR-199	miR-199-2	CCCAGUGUUCAGACUACCUGUUC	CCAGUG	miR-199, miR-181a*	TB, 18S, 1 Dpf, 2 Dpf, 4 Dpf, 5 Dpf	1-5 Dpf, Gills, Fins, Skin, Ovary	5	188344	Yes	No		No	Yes	No	ENSDART00000026535		Sense
miR-199	miR-199-3	CCCAGUGUUCAGACUACCUGUUC	CCAGUG	miR-199, miR-181a*	TB, 18S, 1 Dpf, 2 Dpf, 4 Dpf, 5 Dpf	1-5 Dpf, Gills, Fins, Skin, Ovary	3	58396602	Yes	No		No	Yes	Yes	ENSDART00000024031		Sense
miR-199*	miR-199*	UACAGUAGUCUGCACAUUGGUU	ACAGUA	miR-101b, miR-101a, miR-199*, miR-144	SP, 18S	1-5 Dpf, Muscle, Gills, Fins, Skin, Liver	20	16806052	No	Yes	ENSDART00000047039	No	Yes	No	miR-214, miR-199*, miR-199-1		Antisense
miR-19a	miR-19a	UGUGCAAAUCUAUGCAAAACUGA	GUGCAA	miR-19a, miR-19b, miR-19c, miR-19d	1 Dpf, 3 Dpf, 4 Dpf, 5 Dpf	18S, 1-4 Dpf, Testis, Ovary	8	52192181	No	Yes		No	No	Yes	miR-92a-1, miR-19b*, miR-19b, miR-20a, miR-19a*, miR-19a, miR-18a, miR-17a-1, miR-17a*	hsa PTEN (Lewis et al, 2003)	Antisense
miR-19a*	miR-19a*	CUAGUUUUGCAUAGUUGCACUA	UAGUUU				8	52192181	No	Yes		No	No	Yes	miR-92a-1, miR-19b*, miR-19b, miR-20a, miR-19a*, miR-19a, miR-18a, miR-17a-1, miR-17a*		Antisense
miR-19b	miR-19b	UGUGCAAAUCCAUGCAAAACUGA	GUGCAA	miR-19a, miR-19b, miR-19c, miR-19d	1-5 Dpf	1-5 Dpf, Fins, Liver, Testis, Ovary	8	52191817	No	Yes		No	No	Yes	miR-92a-1, miR-19b*, miR-19b, miR-20a, miR-19a*, miR-19a, miR-18a, miR-17a-1, miR-17a*		Antisense
miR-19b*	miR-19b*	AGUUUUGCUGGUUUGCAUUCAG	GUUUUG				8	52191817	No	Yes		No	No	Yes	miR-92a-1, miR-19b*, miR-19b, miR-20a, miR-19a*, miR-19a, miR-18a, miR-17a-1, miR-17a*		Antisense
miR-19c	miR-19c	UGUGCAAAUCCAUGCAAAACUCG	GUGCAA	miR-19a, miR-19b, miR-19c, miR-19d			14	64027631	No	Yes		No	No	Yes	miR-363, miR-19c, miR-20b, miR-18c		Antisense
miR-19d	miR-19d	UGUGCAAACCCAUGCAAAACUGA	GUGCAA	miR-19a, miR-19b, miR-19c, miR-19d			14	100236	No	Yes		No	Yes	No	miR-93, miR-19d, miR-25		Sense
miR-200a	miR-200a	UAACACUGUCUGGUAACGAUGU	AACACU	miR-141, miR-200a		1-5 Dpf, Gills, Fins, Skin, Gut	23	26312892	No	Yes		No	No	Yes	miR-200b, miR-200a, miR-429		Sense
miR-200b	miR-200b	UAAUACUGCCUGGUAAUGAUGA	AAUACU	miR-200b, miR-200c, miR-429	SP, 1 Dpf, 2 Dpf, 3 Dpf, 4 Dpf, 5 Dpf	1-5 Dpf, Gills, Fins, Skin, Gut, Liver	23	26312761	No	Yes		No	No	Yes	miR-200b, miR-200a, miR-429		Sense
miR-200c	miR-200c	UAAUACUGCCUGGUAAUGAUGC	AAUACU	miR-200b, miR-200c, miR-429	SP, 30E, 6S, 1 Dpf, 2 Dpf, 3 Dpf, 4 Dpf, 5 Dpf		6	31775099	No	Yes		No	No	Yes	miR-141, miR-200c		Antisense
miR-202	miR-202	AGAGGCAUAGGGCAUGGGAAAA	GAGGCA		256, SP, 30E, 1 Dpf, 2 Dpf, 3 Dpf, 4 Dpf, 5 Dpf		13	57564736	Yes	No		No	No	Yes			Sense
miR-202*	miR-202*	UUCCUAUGCAUAUACCUCUUUG	UCCUAU				13	57564736	Yes	No		No	No	Yes			Sense
miR-203a	miR-203a	GUGAAAUGUUUAGGACCACUUG	UGAAAU	miR-203a, miR-203b	SP, 18S, 1-5 Dpf	18S, 1-5 Dpf, Gills, Fins, Skin	17	62527197	Yes	No		No	No	Yes			Antisense
miR-203b	miR-203b	GUGAAAUGUUCAGGACCACUUG	UGAAAU	miR-203a, miR-203b			20	30997893	Yes	No		No	No	Yes			Antisense
miR-203b*	miR-203b*	AGUGGUUCUCAACAGUUCAACA	GUGGUU				20	30997893	Yes	No		No	No	Yes			Antisense
miR-204	miR-204-1	UUCCCUUUGUCAUCCUAUGCCU	UCCCUU		256, TB, 1 Dpf, 2 Dpf, 3 Dpf, 4 Dpf	1-5 Dpf, Eye, Fins, Skin, Liver, Ovary	5	22073677	Yes	No		No	Yes	No	ENSDART00000051569, ENSDART00000057249		Antisense
miR-204	miR-204-2	UUCCCUUUGUCAUCCUAUGCCU	UCCCUU		256, TB, 1 Dpf, 2 Dpf, 3 Dpf, 4 Dpf	1-5 Dpf, Eye, Fins, Skin, Liver, Ovary	7	33297514	Yes	No		No	No	Yes			Sense
miR-204	miR-204-3	UUCCCUUUGUCAUCCUAUGCCU	UCCCUU		256, TB, 1 Dpf, 2 Dpf, 3 Dpf, 4 Dpf	1-5 Dpf, Eye, Fins, Skin, Liver, Ovary	7	34263206	Yes	No		No	Yes	No	ENSDART00000041679		Antisense
miR-205	miR-205	UCCUUCAUUCCACCGGAGUCUG	CCUUCA		256, 6S, 18S, 1 Dpf, 2 Dpf, 3 Dpf, 4 Dpf, 5 Dpf	1-5 Dpf, Eye, Fins, Skin, Liver, Ovary	23	51984364	Yes	No		No	No	Yes			Sense
miR-206	miR-206-1	UGGAAUGUAAGGAAGUGUGUGG	GGAAUG	miR-1, miR-206	SP, TB, 6S, 1 Dpf, 2 Dpf, 3 Dpf, 4 Dpf, 5 Dpf	18S, 1-4 Dpf, Brain, Eye , Muscle, Heart, Skin	20	20842225	No	Yes		No	No	Yes	miR-133b, miR-133b*, miR-206-1	hsa Fstl 1, hsa Utrn (Rosenberg et al, 2006), hsa GJA1 (Anderson et al, 2006), mmu Pola1, mmu B-ind1, mmu Gja1 (Kim et al, 2006)	Antisense
miR-206	miR-206-2	UGGAAUGUAAGGAAGUGUGUGG	GGAAUG	miR-1, miR-206	SP, TB, 6S, 1 Dpf, 2 Dpf, 3 Dpf, 4 Dpf, 5 Dpf	18S, 1-4 Dpf, Brain, Eye , Muscle, Heart, Skin	17	5126899	Yes	No		No	No	Yes		hsa Fstl 1, hsa Utrn (Rosenberg et al, 2006), hsa GJA1 (Anderson et al, 2006), mmu Pola1, mmu B-ind1, mmu Gja1 (Kim et al, 2006)	Sense
miR-20a	miR-20a	UAAAGUGCUUAUAGUGCAGGUAG	AAAGUG	mir-93, miR-20b, miR-17a, miR-20a	1 Dpf, 2 Dpf, 3 Dpf, 4 Dpf, 5 Dpf	18S, 1-5 Dpf, Heart, Fins, Liver, Testis, Ovary	8	52191936	No	Yes		No	No	Yes	miR-92a-1, miR-19b*, miR-19b, miR-20a, miR-19a*, miR-19a, miR-18a, miR-17a-1, miR-17a*	hsa E2F1 (O’Donnell et al, 2005), hsa TGFBR2 (Volinia et al, 2006)	Antisense
miR-20b	miR-20b	CAAAGUGCUCACAGUGCAGGUAG	AAAGUG	mir-93, miR-20b, miR-17a, miR-20a			14	64027772	No	Yes		No	No	Yes	miR-363, miR-19c, miR-20b, miR-18c		Antisense
miR-21	miR-21-1	UAGCUUAUCAGACUGGUGUUGGC	AGCUUA		SP	1-5 Dpf, Fins, Gut, Testis, Ovary	10	29432701	Yes	No		No	No	Yes			Antisense
miR-21	miR-21-2	UAGCUUAUCAGACUGGUGUUGGC	AGCUUA		SP	1-5 Dpf, Fins, Gut, Testis, Ovary	15	13199789	Yes	No		No	No	Yes			Antisense
miR-210	miR-210	CUGUGCGUGUGACAGCGGCUAA	UGUGCG		TB, 1 Dpf, 2 Dpf, 3 Dpf, 4 Dpf, 5 Dpf	1-5 Dpf, Heart, Gut, Liver, Ovary	25	25774647	Yes	No		No	No	Yes			Antisense
miR-210*	miR-210*	AGCCACUGACUAACGCACAUUG	GCCACU				3	43392769	Yes	No		No	No	Yes			Sense
miR-212	miR-212	UAACAGUCUACAGUCAUGGCU	AACAGU	miR-132, miR-212, miR-759	SP		10	11774123	Yes	No		No	No	Yes			Antisense
miR-212	miR-212	UAACAGUCUACAGUCAUGGCU	AACAGU	miR-132, miR-212, miR-759	SP		15	36307681	No	Yes		No	No	Yes	miR-132-1, miR-212		Antisense
miR-214	miR-214-1	ACAGCAGGCACAGACAGGCAG	CAGCAG		SP, SD, TB, 6S, 18S, 1 Dpf, 2 Dpf, 3 Dpf, 4 Dpf, 5 Dpf	2-5 Dpf, Muscle, Ovary	20	16803860	No	Yes	ENSDART00000047039	Yes	Yes	No	miR-214, miR-199*, miR-199-1	dre sufu (Flynt et al, 2007)	Antisense
miR-214	miR-214-2	ACAGCAGGCACAGACAGGCAG	CAGCAG		SP, SD, TB, 6S, 18S, 1 Dpf, 2 Dpf, 3 Dpf, 4 Dpf, 5 Dpf	2-5 Dpf, Muscle, Ovary	17	7445433	Yes	No		No	Yes	No	ENSDART00000047039	dre sufu (Flynt et al, 2007)	Sense
miR-216a	miR-216a-1	UAAUCUCAGCUGGCAACUGUGA	AAUCUC	miR-216a, miR-216b	1-2, 4-5 Dpf	1-5 Dpf	22	37341820	No	Yes		No	No	Yes	miR-217-1, miR-216a-1, miR-216b-1		Antisense
miR-216a	miR-216a-2	UAAUCUCAGCUGGCAACUGUGA	AAUCUC	miR-216a, miR-216b	1-2, 4-5 Dpf	1-5 Dpf	22	37769991	No	Yes		No	No	Yes	miR-216b-2, miR-216a-2, miR-217-2		Sense
miR-216b	miR-216b-1	UAAUCUCUGCAGGCAACUGUGA	AAUCUC	miR-216a, miR-216b			22	37342128	No	Yes		No	No	Yes	miR-217-1, miR-216a-1, miR-216b-1		Antisense
miR-216b	miR-216b-2	UAAUCUCUGCAGGCAACUGUGA	AAUCUC	miR-216a, miR-216b			22	37769696	No	Yes		No	No	Yes	miR-216b-2, miR-216a-2, miR-217-2		Sense
miR-217	miR-217-1	UACUGCAUCAGGAACUGAUUGG	ACUGCA		1 Dpf, 2 Dpf, 3 Dpf, 4 Dpf, 5 Dpf		22	37341586	No	Yes		No	No	Yes	miR-217-1, miR-216a-1, miR-216b-1		Antisense
miR-217	miR-217-2	UACUGCAUCAGGAACUGAUUGG	ACUGCA		1 Dpf, 2 Dpf, 3 Dpf, 4 Dpf, 5 Dpf		22	37770216	No	Yes		No	No	Yes	miR-216b-2, miR-216a-2, miR-217-2		Sense
miR-218a	miR-218a-1	UUGUGCUUGAUCUAACCAUGUG	UGUGCU	miR-218a, miR-218b	1-4 Dpf	1-5 Dpf	14	27815682	Yes	No		No	Yes	No	Slit3; ENSDART00000046112		Antisense
miR-218a	miR-218a-2	UUGUGCUUGAUCUAACCAUGUG	UGUGCU	miR-218a, miR-218b	1-4 Dpf	1-5 Dpf	1	21682436	Yes	No		No	Yes	No	ENSDART00000007531		Sense
miR-218b	miR-218b	UUGUGCUUGAUCUAACCAUGCA	UGUGCU	miR-218a, miR-218b			10	13820875	Yes	No		No	No	Yes			Antisense
miR-219	miR-219-1	UGAUUGUCCAAACGCAAUUCUU	GAUUGU		1 Dpf, 2 Dpf	1-4 Dpf, Brain, Eye, Skin, Ovary	10	10290020	Yes	No		No	No	Yes			Antisense
miR-219	miR-219-2	UGAUUGUCCAAACGCAAUUCUU	GAUUGU		1 Dpf, 2 Dpf	1-4 Dpf, Brain, Eye, Skin, Ovary	5	71862792	Yes	No		No	No	Yes			Sense
miR-219	miR-219-3	UGAUUGUCCAAACGCAAUUCUU	GAUUGU		1 Dpf, 2 Dpf	1-4 Dpf, Brain, Eye, Skin, Ovary	19	13141683	Yes	No		No	No	Yes			Antisense
miR-220	miR-220	CCACAACCGUAUCGGACACUU	CACAAC		SP	Eye, Gut, Liver, Ovary	1	65180784	Yes	No		Yes	No	No	ENSDART00000019573		Sense
miR-221	miR-221	AGCUACAUUGUCUGCUGGGUUUC	GCUACA	miR-222, miR-221	1 Dpf, 2 Dpf, 3 Dpf, 4 Dpf, 5 Dpf	1-4 Dpf, Brain, Heart, Skin, Ovary	9	32768836	No	Yes		No	No	No	miR-221, miR-222		Antisense
miR-222	miR-222	AGCUACAUCUGGCUACUGGGUCUC	GCUACA	miR-222, miR-221	6S, 1 Dpf, 2 Dpf	1-5 Dpf, Brain, Heart, Testis, Ovary	9	32769368	No	Yes		No	No	No	miR-221, miR-222	hsa KIT (Felli et al, 2005), mmu KIT (Felli et al, 2005)	Antisense
miR-223	miR-223	UGUCAGUUUGUCAAAUACCCC	GUCAGU		256, 6S, 18S, 1 Dpf, 2 Dpf		5	14296083	Yes	No		No	No	Yes		hsa NFIA (Fazi et al, 2005)	Sense
miR-22a	miR-22a-1	AAGCUGCCAGCUGAAGAACUGU	AGCUGC	miR-22a, miR-22b		1-5 Dpf, Fins, Liver, Testis, Ovary	15	34087636	Yes	No		No	No	Yes			Antisense
miR-22a	miR-22a-2	AAGCUGCCAGCUGAAGAACUGU	AGCUGC	miR-22a, miR-22b		1-5 Dpf, Fins, Liver, Testis, Ovary	15	34307521	Yes	No		No	No	Yes			Antisense
miR-22b	miR-22b	AAGCUGCCAGUUGAAGAGCUGU	AGCUGC	miR-22a, miR-22b	SP		5	6871853	Yes	No		No	Yes	No	ENSDART00000064568		Antisense
miR-23a	miR-23a-1	AUCACAUUGCCAGGGAUUUCCA	UCACAU	miR-23a, miR-23b	No expression	1-5 Dpf, Muscle, Heart, Fins, Skin, Ovary	22	5917089	Yes	No		No	No	Yes		hsa FLJ13153 (Kiriaidou et al, 2004), hsa HES1 (Y07572, NM 005524) (Fukuda et al, 2005) hsa POU4F2, hsa CXCL12 (Lewis et al, 2003)	Sense
miR-23a	miR-23a-2	AUCACAUUGCCAGGGAUUUCCA	UCACAU	miR-23a, miR-23b	No expression	1-5 Dpf, Muscle, Heart, Fins, Skin, Ovary	Zv6_NA1101	295128	No	Yes		No	No	Yes	miR-23a-2, miR-27c, miR-27c*	hsa FLJ13153 (Kiriaidou et al, 2004), hsa HES1 (Y07572, NM 005524) (Kawasaki et al, 2005) hsa POU4F2, hsa CXCL12 (Lewis et al, 2003)	Sense
miR-23a	miR-23a-3	AUCACAUUGCCAGGGAUUUCCA	UCACAU	miR-23a, miR-23b	No expression	1-5 Dpf, Muscle, Heart, Fins, Skin, Ovary	2	30974603	No	Yes		No	No	Yes	miR-23a-3, miR-27a	hsa FLJ13153 (Kiriaidou et al, 2004), hsa HES1 (Y07572, NM 005524) (Kawasaki et al, 2005) hsa POU4F2, hsa CXCL12 (Lewis et al, 2003)	Sense
miR-23b	miR-23b	AUCACAUUGCCAGGGAUUACCA	UCACAU	miR-23a, miR-23b	SP		10	7231996	No	Yes		No	No	Yes	miR-23b, miR-27d	hsa Notch1 (Fukuda et al, 2005)	Sense
miR-24	miR-24-1	UGGCUCAGUUCAGCAGGAACAG	GGCUCA		SP	1-5 Dpf, Heart, Gills, Fins, Skin, Ovary	10	7238392	Yes	No		No	No	Yes		hsa MAPK14 (Kiriakidou et al, 2004), hsa Notch1 (Fukuda et al, 2005)	Sense
miR-24	miR-24-2	UGGCUCAGUUCAGCAGGAACAG	GGCUCA		SP	1-5 Dpf, Heart, Gills, Fins, Skin, Ovary	Zv6_NA1101	301880	Yes	No		No	No	Yes		hsa MAPK14 (Kiriakidou et al, 2004), hsa Notch1 (Fukuda et al, 2005)	Sense
miR-24	miR-24-3	UGGCUCAGUUCAGCAGGAACAG	GGCUCA		SP	1-5 Dpf, Heart, Gills, Fins, Skin, Ovary	8	36455383	Yes	No		No	No	Yes		hsa MAPK14 (Kiriakidou et al, 2004), hsa Notch1 (Fukuda et al, 2005)	Antisense
miR-24	miR-24-4	UGGCUCAGUUCAGCAGGAACAG	GGCUCA		SP	1-5 Dpf, Heart, Gills, Fins, Skin, Ovary	10	24721480	Yes	No		No	No	Yes		hsa MAPK14 (Kiriakidou et al, 2004), hsa Notch1 (Fukuda et al, 2005)	Sense
miR-25	miR-25	CAUUGCACUUGUCUCGGUCUGA	AUUGCA	miR-363, miR25, miR-92b, miR-92a	1 Dpf, 2 Dpf, 3 Dpf, 5 Dpf	6S, 1-4 Dpf, Skin, Gut, Testis, Ovary	14	100343	No	Yes	ENSDART00000051890	No	Yes	No	miR-93, miR-19d, miR-25		Sense
miR-26a	miR-26a-1	UUCAAGUAAUCCAGGAUAGGCU	UCAAGU	miR-26a, miR-27b	4 Dpf	18S, 1-5 Dpf, Muscle, Heart, Gills, Testis	9	40307210	Yes	No		No	Yes	No	ENSDART00000059566	hsa SMAD1 (Lewis et al, 2003), hsa PLAG1 (Volinia et al, 2006)	Sense
miR-26a	miR-26a-2	UUCAAGUAAUCCAGGAUAGGCU	UCAAGU	miR-26a, miR-27b	4 Dpf	18S, 1-5 Dpf, Muscle, Heart, Gills, Testis	2	19178653	Yes	No		No	No	Yes		hsa SMAD1 (Lewis et al, 2003), hsa PLAG1 (Volinia et al, 2006)	Antisense
miR-26a	miR-26a-3	UUCAAGUAAUCCAGGAUAGGCU	UCAAGU	miR-26a, miR-27b	4 Dpf	18S, 1-5 Dpf, Muscle, Heart, Gills, Testis	24	14289990	Yes	No		No	No	Yes		hsa SMAD1 (Lewis et al, 2003), hsa PLAG1 (Volinia et al, 2006)	Antisense
miR-26b	miR-26b	UUCAAGUAAUCCAGGAUAGGUU	UCAAGU	miR-26a, miR-27b		1-5 Dpf, Muscle, Heart, Gills, Fins, Testis	23	27077373	Yes	No		No	No	Yes			Sense
miR-27a	miR-27a	UUCACAGUGGCUAAGUUCCGCU	UCACAG	miR-27a, miR-27b, miR-27c, miR-27d, miR-27e	No expression	1-5 Dpf, Muscle, Heart, Gills, Fins, Skin	2	30976493	No	Yes		No	No	Yes	miR-23a-3, miR-27a		Sense
miR-27b	miR-27b	UUCACAGUGGCUAAGUUCUGCA	UCACAG	miR-27a, miR-27b, miR-27c, miR-27d, miR-27e	1 Dpf, 2 Dpf, 3 Dpf	1-5 Dpf, Heart, Gills, Fins, Skin	8	36460326	Yes	No		No	No	Yes		hsa CYP1B1 (Tsuchiya et al, 2006), hsa Notch1 (Fukuda et al, 2005)	Antisense
miR-27c	miR-27c	UUCACAGUGGUUAAGUUCUGC	UCACAG	miR-27a, miR-27b, miR-27c, miR-27d, miR-27e			Zv6_NA1101	295353	No	Yes		No	No	Yes	miR-23a-2, miR-27c, miR-27c*		Sense
miR-27c*	miR-27c*	CUUAACCCACUUGUGAACAAUG	UUAACC				Zv6_NA1101	295353	No	Yes		No	No	Yes	miR-23a-2, miR-27c, miR-27c*		Sense
miR-27d	miR-27d	UUCACAGUGGCUAAGUUCUUCA	UCACAG	miR-27a, miR-27b, miR-27c, miR-27d, miR-27e			10	7232144	No	Yes		No	No	Yes	miR-23b, miR-27d		Sense
miR-27e	miR-27e	UUCACAGUGGCUAAGUUCAGUG	UCACAG	miR-27a, miR-27b, miR-27c, miR-27d, miR-27e			10	24714142	Yes	No		No	No	Yes			Sense
miR-29a	miR-29a-1	UAGCACCAUUUGAAAUCGGUUA	AGCACC	miR-29b, miR-29a, miR-457b, miR-457a, miR-15a, miR-15b, miR-15c, miR-16b, miR-16a, miR-16c	1 Dpf, 3 Dpf	18S, 1-5 Dpf, Heart, Gills, Testis, Ovary	4	9004891	No	Yes		No	No	Yes	miR-29a-1, miR-29b-3		Antisense
miR-29a	miR-29a-2	UAGCACCAUUUGAAAUCGGUUA	AGCACC	miR-29b, miR-29a, miR-457b, miR-457a, miR-15a, miR-15b, miR-15c, miR-16b, miR-16a, miR-16c	1 Dpf, 3 Dpf	18S, 1-5 Dpf, Heart, Gills, Testis, Ovary	23	16343564	No	Yes		No	No	Yes	miR-29a-2, miR-29b-2		Antisense
miR-29b	miR-29b-1	UAGCACCAUUUGAAAUCAGUGU	AGCACC	miR-29b, miR-29a, miR-457b, miR-457a, miR-15a, miR-15b, miR-15c, miR-16b, miR-16a, miR-16c	No expression	Fins, Gut, Testis, Ovary	6	40527805	Yes	No		No	No	Yes		hsa MCL1 (Mott et al, 2007)	Antisense
miR-29b	miR-29b-2	UAGCACCAUUUGAAAUCAGUGU	AGCACC	miR-29b, miR-29a, miR-457b, miR-457a, miR-15a, miR-15b, miR-15c, miR-16b, miR-16a, miR-16c	No expression	Fins, Gut, Testis, Ovary	23	16343707	No	Yes		No	No	Yes	miR-29a-2, miR-29b-2	hsa MCL1 (Mott et al, 2007)	Antisense
miR-29b	miR-29b-3	UAGCACCAUUUGAAAUCAGUGU	AGCACC	miR-29b, miR-29a, miR-457b, miR-457a, miR-15a, miR-15b, miR-15c, miR-16b, miR-16a, miR-16c	No expression	Fins, Gut, Testis, Ovary	4	9006329	No	Yes		No	No	Yes	miR-29a-1, miR-29b-3	hsa MCL1 (Mott et al, 2007)	Antisense
miR-301a	miR-301a-1	CAGUGCAAUAGUAUUGUCAAAG	AGUGCA	miR-130b, miR-301a, miR-301b, miR-301c, miR-130a, miR-130c, miR-454a, miR-454b	2 Dpf	1-5 Dpf	10	33274987	No	Yes	ENSDART00000023509	No	Yes	No	miR-130a-1, miR-301a-1, miR-454a-1		Sense
miR-301a	miR-301a-2	CAGUGCAAUAGUAUUGUCAAAG	AGUGCA	miR-130b, miR-301a, miR-301b, miR-301c, miR-130a, miR-130c, miR-454a, miR-454b	2 Dpf	1-5 Dpf	10	33528786	No	Yes		No	No	Yes	miR-130a-2, miR-301a-2		Sense
miR-301b	miR-301b	CAGUGCAAUAGUAUUGUCAUUG	AGUGCA	miR-130b, miR-301a, miR-301b, miR-301c, miR-130a, miR-130c, miR-454a, miR-454b			5	8268925	No	Yes		No	No	Yes	miR-301b, miR-130c-2		Antisense
miR-301c	miR-301c	CAGUGCAAUAGUAUUGUCAUAG	AGUGCA	miR-130b, miR-301a, miR-301b, miR-301c, miR-130a, miR-130c, miR-454a, miR-454b			10	14103572	No	Yes		No	No	Yes	miR-310c, miR-130c		Antisense
miR-30a	miR-30a	UGUAAACAUUCCCGACUGGAAG	GUAAAC	miR-30a, miR-30b, miR-30c, miR-30d, miR-30e	2 Dpf, 3 Dpf				Yes	No		No	No	No
miR-30b	miR-30b	UGUAAACAUCCUACACUCAGCU	GUAAAC	miR-30a, miR-30b, miR-30c, miR-30d, miR-30e		2-5 Dpf, Hear, Glls, Liver, Testis, Ovary	16	35733837	No	Yes		No	No	Yes	miR-30d, miR-30b		Sense
miR-30c	miR-30c-1	UGUAAACAUCCUACACUCUCAG	GUAAAC	miR-30a, miR-30b, miR-30c, miR-30d, miR-30e		1-5 Dpf, Heart, Gills, Liver, Testis, Ovary	13	32661059	Yes	No		No	No	Yes			Sense
miR-30d	miR-30d	UGUAAACAUCCCCGACUGGAAG	GUAAAC	miR-30a, miR-30b, miR-30c, miR-30d, miR-30e			16	35733529	No	Yes		No	No	Yes	miR-30d, miR-30b		Sense
miR-30e	miR-30e-2	UGUAAACAUCCUUGACUGGAAG	GUAAAC	miR-30a, miR-30b, miR-30c, miR-30d, miR-30e			13	32652122	Yes	No		No	No	Yes			Sense
miR-30e*	miR-30e-2	CUUUCAGUCGGAUGUUUGCAGC	UUUCAG				13	32652122	Yes	No		No	No	Yes			Sense
miR-31	miR-31	GGCAAGAUGUUGGCAUAGCUG	GCAAGA		1 Dpf, 2 Dpf, 3 Dpf, 4 Dpf				Yes	No		No	No	No
miR-338	miR-338-1	UCCAGCAUCAGUGAUUUUGUUG	CCAGCA		2 Dpf	2-5 Dpf, Brain, Muscle, Fins, Testis, Ovary	12	42871312	Yes	No		No	No	Yes			Sense
miR-338	miR-338-2	UCCAGCAUCAGUGAUUUUGUUG	CCAGCA		2 Dpf	2-5 Dpf, Brain, Muscle, Fins, Testis, Ovary	12	43127553	Yes	No		No	No	Yes			Antisense
miR-338	miR-338-3	UCCAGCAUCAGUGAUUUUGUUG	CCAGCA		2 Dpf	2-5 Dpf, Brain, Muscle, Fins, Testis, Ovary	12	15751785	Yes	No		No	No	Yes			Sense
miR-338	miR-338-4	UCCAGCAUCAGUGAUUUUGUUG	CCAGCA		2 Dpf	2-5 Dpf, Brain, Muscle, Fins, Testis, Ovary	12	16453493	Yes	No		No	No	Yes			Sense
miR-34	miR-34	UGGCAGUGUCUUAGCUGGUUGU	GGCAGU	miR-34, miR-34c	SP	Eye, Liver, Ovary	23	24608088	Yes	No		No	No	Yes		hsa DLL1, hsa Notch1 (Lewis et al, 2003), hsa E2F3 (Welch et al, 2007)	Sense
miR-34b	miR-34b	UAGGCAGUGUUGUUAGCUGAUUG	AGGCAG	miR-34b, miR-15a*, miR-456	4 Dpf	Brain, Eye, Muscle, Skin, Ovary	5	64601136	No	Yes		No	No	Yes	miR-34c, miR-34b		Antisense
miR-34c	miR-34c	AGGCAGUGCAGUUAGUUGAUUAC	GGCAGU	miR-34, miR-34c	3 Dpf, 4 Dpf, 5 Dpf		5	64600900	No	Yes		No	No	Yes	miR-34c, miR-34b		Antisense
miR-363	miR-363	AAUUGCACGGUAUCCAUCUGUA	AUUGCA	miR-363, miR25, miR-92b, miR-92a			14	64027276	No	Yes		No	No	Yes	miR-363, miR-19c, miR-20b, miR-18c		Antisense
miR-365	miR-365-1	UAAUGCCCCUAAAAAUCCUUAU	AAUGCC		256, SP, 30E, 18S, 4 Dpf, 5 Dpf		24	11300495	No	Yes		No	No	Yes	miR-365-1, miR-193b		Antisense
miR-365	miR-365-2	UAAUGCCCCUAAAAAUCCUUAU	AAUGCC		256, SP, 30E, 18S, 4 Dpf, 5 Dpf		3	37146602	No	Yes		No	No	Yes	miR-365-2, miR-193a-1		Antisense
miR-365	miR-365-3	UAAUGCCCCUAAAAAUCCUUAU	AAUGCC		256, SP, 30E, 18S, 4 Dpf, 5 Dpf		6	50172169	No	Yes		No	No	Yes	miR-365-3, miR-193a-2		Antisense
miR-365	miR-365-4	UAAUGCCCCUAAAAAUCCUUAU	AAUGCC		256, SP, 30E, 18S, 4 Dpf, 5 Dpf		6	69345647	No	Yes		No	No	Yes	miR-365-4, miR-193a-3		Antisense
miR-375	miR-375-1	UUUGUUCGUUCGGCUCGCGUUA	UUGUUC		4 Dpf, 5 Dpf		6	13423599	Yes	No		No	No	Yes			Antisense
miR-375	miR-375-2	UUUGUUCGUUCGGCUCGCGUUA	UUGUUC		4 Dpf, 5 Dpf		9	10232524	Yes	No		No	No	Yes			Antisense
miR-429	miR-429	UAAUACUGUCUGGUAAUGCCGU	AAUACU	miR-200b, miR-200c, miR-429	4 Dpf, 5 Dpf		23	26314547	No	Yes		No	No	Yes	miR-200b, miR-200a, miR-429		Sense
miR-430a	miR-430a-1	UAAGUGCUAUUUGUUGGGGUAG	AAGUGC	miR-430a, miR-430b, miR-430c, miR-130j, miR-430i	SP, 30E, SD, 6S, 18S, 1 Dpf, 2 Dpf, 4 Dpf, 5 Dpf		10	5642094	Yes	No		No	No	Yes			Antisense
miR-430a	miR-430a-10	UAAGUGCUAUUUGUUGGGGUAG	AAGUGC	miR-430a, miR-430b, miR-430c, miR-130j, miR-430i	SP, 30E, SD, 6S, 18S, 1 Dpf, 2 Dpf, 4 Dpf, 5 Dpf		4	28591747	No	Yes		No	No	Yes	miR-430a-9, miR-430a-17, miR-430b-4, miR-430c-20, miR-430b-5, miR-430c-6, miR-430a-4, miR-430b-9, miR-430c-21, miR-430a-10		Antisense
miR-430a	miR-430a-11	UAAGUGCUAUUUGUUGGGGUAG	AAGUGC	miR-430a, miR-430b, miR-430c, miR-130j, miR-430i	SP, 30E, SD, 6S, 18S, 1 Dpf, 2 Dpf, 4 Dpf, 5 Dpf		6	49044029	No	Yes		No	No	Yes	miR-430c-1, miR-430a-11		Antisense
miR-430a	miR-430a-12	UAAGUGCUAUUUGUUGGGGUAG	AAGUGC	miR-430a, miR-430b, miR-430c, miR-130j, miR-430i	SP, 30E, SD, 6S, 18S, 1 Dpf, 2 Dpf, 4 Dpf, 5 Dpf		4	11625238	No	Yes		No	No	Yes	miR-430a-23, miR-403c-2, miR-430b-19, miR-430a-12, miR-430c-3, miR-430b-10, miR-430a-2, miR-430c-4, miR-430b-11, miR-430a-13, miR-430c-5, miR-430b-1, miR-430a-3, miR-430c-7, miR-430b-6, miR-430a-14, miR-430c-8, miR-430b-12, miR-430a-18, miR-430b-20, miR-430a-20, miR-430c-9, miR-430b-13, miR-430i-1, miR-430c-10, miR-430b-2, miR-430a-5, miR-430c-11, miR-430b-7, miR-430a-22, miR-430c-12, miR-430b-14…		Sense
miR-430a	miR-430a-13	UAAGUGCUAUUUGUUGGGGUAG	AAGUGC	miR-430a, miR-430b, miR-430c, miR-130j, miR-430i	SP, 30E, SD, 6S, 18S, 1 Dpf, 2 Dpf, 4 Dpf, 5 Dpf		4	11626980	No	Yes		No	No	Yes	miR-430a-23, miR-403c-2, miR-430b-19, miR-430a-12, miR-430c-3, miR-430b-10, miR-430a-2, miR-430c-4, miR-430b-11, miR-430a-13, miR-430c-5, miR-430b-1, miR-430a-3, miR-430c-7, miR-430b-6, miR-430a-14, miR-430c-8, miR-430b-12, miR-430a-18, miR-430b-20, miR-430a-20, miR-430c-9, miR-430b-13, miR-430i-1, miR-430c-10, miR-430b-2, miR-430a-5, miR-430c-11, miR-430b-7, miR-430a-22, miR-430c-12, miR-430b-14…		Sense
miR-430a	miR-430a-14	UAAGUGCUAUUUGUUGGGGUAG	AAGUGC	miR-430a, miR-430b, miR-430c, miR-130j, miR-430i	SP, 30E, SD, 6S, 18S, 1 Dpf, 2 Dpf, 4 Dpf, 5 Dpf		4	11628721	No	Yes		No	No	Yes	miR-430a-23, miR-403c-2, miR-430b-19, miR-430a-12, miR-430c-3, miR-430b-10, miR-430a-2, miR-430c-4, miR-430b-11, miR-430a-13, miR-430c-5, miR-430b-1, miR-430a-3, miR-430c-7, miR-430b-6, miR-430a-14, miR-430c-8, miR-430b-12, miR-430a-18, miR-430b-20, miR-430a-20, miR-430c-9, miR-430b-13, miR-430i-1, miR-430c-10, miR-430b-2, miR-430a-5, miR-430c-11, miR-430b-7, miR-430a-22, miR-430c-12, miR-430b-14…		Sense
miR-430a	miR-430a-15	UAAGUGCUAUUUGUUGGGGUAG	AAGUGC	miR-430a, miR-430b, miR-430c, miR-130j, miR-430i	SP, 30E, SD, 6S, 18S, 1 Dpf, 2 Dpf, 4 Dpf, 5 Dpf		4	11638720	No	Yes		No	No	Yes	miR-430a-23, miR-403c-2, miR-430b-19, miR-430a-12, miR-430c-3, miR-430b-10, miR-430a-2, miR-430c-4, miR-430b-11, miR-430a-13, miR-430c-5, miR-430b-1, miR-430a-3, miR-430c-7, miR-430b-6, miR-430a-14, miR-430c-8, miR-430b-12, miR-430a-18, miR-430b-20, miR-430a-20, miR-430c-9, miR-430b-13, miR-430i-1, miR-430c-10, miR-430b-2, miR-430a-5, miR-430c-11, miR-430b-7, miR-430a-22, miR-430c-12, miR-430b-14…		Sense
miR-430a	miR-430a-16	UAAGUGCUAUUUGUUGGGGUAG	AAGUGC	miR-430a, miR-430b, miR-430c, miR-130j, miR-430i	SP, 30E, SD, 6S, 18S, 1 Dpf, 2 Dpf, 4 Dpf, 5 Dpf		4	11640460	No	Yes		No	No	Yes	miR-430a-23, miR-403c-2, miR-430b-19, miR-430a-12, miR-430c-3, miR-430b-10, miR-430a-2, miR-430c-4, miR-430b-11, miR-430a-13, miR-430c-5, miR-430b-1, miR-430a-3, miR-430c-7, miR-430b-6, miR-430a-14, miR-430c-8, miR-430b-12, miR-430a-18, miR-430b-20, miR-430a-20, miR-430c-9, miR-430b-13, miR-430i-1, miR-430c-10, miR-430b-2, miR-430a-5, miR-430c-11, miR-430b-7, miR-430a-22, miR-430c-12, miR-430b-14…		Sense
miR-430a	miR-430a-17	UAAGUGCUAUUUGUUGGGGUAG	AAGUGC	miR-430a, miR-430b, miR-430c, miR-130j, miR-430i	SP, 30E, SD, 6S, 18S, 1 Dpf, 2 Dpf, 4 Dpf, 5 Dpf		4	28586258	No	Yes		No	No	Yes	miR-430a-9, miR-430a-17, miR-430b-4, miR-430c-20, miR-430b-5, miR-430c-6, miR-430a-4, miR-430b-9, miR-430c-21, miR-430a-10		Antisense
miR-430a	miR-430a-18	UAAGUGCUAUUUGUUGGGGUAG	AAGUGC	miR-430a, miR-430b, miR-430c, miR-130j, miR-430i	SP, 30E, SD, 6S, 18S, 1 Dpf, 2 Dpf, 4 Dpf, 5 Dpf		4	11629318	No	Yes		No	No	Yes	miR-430a-23, miR-403c-2, miR-430b-19, miR-430a-12, miR-430c-3, miR-430b-10, miR-430a-2, miR-430c-4, miR-430b-11, miR-430a-13, miR-430c-5, miR-430b-1, miR-430a-3, miR-430c-7, miR-430b-6, miR-430a-14, miR-430c-8, miR-430b-12, miR-430a-18, miR-430b-20, miR-430a-20, miR-430c-9, miR-430b-13, miR-430i-1, miR-430c-10, miR-430b-2, miR-430a-5, miR-430c-11, miR-430b-7, miR-430a-22, miR-430c-12, miR-430b-14…		Sense
miR-430a	miR-430a-19	UAAGUGCUAUUUGUUGGGGUAG	AAGUGC	miR-430a, miR-430b, miR-430c, miR-130j, miR-430i	SP, 30E, SD, 6S, 18S, 1 Dpf, 2 Dpf, 4 Dpf, 5 Dpf		4	11635210	No	Yes		No	No	Yes	miR-430a-23, miR-403c-2, miR-430b-19, miR-430a-12, miR-430c-3, miR-430b-10, miR-430a-2, miR-430c-4, miR-430b-11, miR-430a-13, miR-430c-5, miR-430b-1, miR-430a-3, miR-430c-7, miR-430b-6, miR-430a-14, miR-430c-8, miR-430b-12, miR-430a-18, miR-430b-20, miR-430a-20, miR-430c-9, miR-430b-13, miR-430i-1, miR-430c-10, miR-430b-2, miR-430a-5, miR-430c-11, miR-430b-7, miR-430a-22, miR-430c-12, miR-430b-14…		Sense
miR-430a	miR-430a-2	UAAGUGCUAUUUGUUGGGGUAG	AAGUGC	miR-430a, miR-430b, miR-430c, miR-130j, miR-430i	SP, 30E, SD, 6S, 18S, 1 Dpf, 2 Dpf, 4 Dpf, 5 Dpf		4	11626354	No	Yes		No	No	Yes	miR-430a-23, miR-403c-2, miR-430b-19, miR-430a-12, miR-430c-3, miR-430b-10, miR-430a-2, miR-430c-4, miR-430b-11, miR-430a-13, miR-430c-5, miR-430b-1, miR-430a-3, miR-430c-7, miR-430b-6, miR-430a-14, miR-430c-8, miR-430b-12, miR-430a-18, miR-430b-20, miR-430a-20, miR-430c-9, miR-430b-13, miR-430i-1, miR-430c-10, miR-430b-2, miR-430a-5, miR-430c-11, miR-430b-7, miR-430a-22, miR-430c-12, miR-430b-14…		Antisense
miR-430a	miR-430a-20	UAAGUGCUAUUUGUUGGGGUAG	AAGUGC	miR-430a, miR-430b, miR-430c, miR-130j, miR-430i	SP, 30E, SD, 6S, 18S, 1 Dpf, 2 Dpf, 4 Dpf, 5 Dpf		4	11630413	No	Yes		No	No	Yes	miR-430a-23, miR-403c-2, miR-430b-19, miR-430a-12, miR-430c-3, miR-430b-10, miR-430a-2, miR-430c-4, miR-430b-11, miR-430a-13, miR-430c-5, miR-430b-1, miR-430a-3, miR-430c-7, miR-430b-6, miR-430a-14, miR-430c-8, miR-430b-12, miR-430a-18, miR-430b-20, miR-430a-20, miR-430c-9, miR-430b-13, miR-430i-1, miR-430c-10, miR-430b-2, miR-430a-5, miR-430c-11, miR-430b-7, miR-430a-22, miR-430c-12, miR-430b-14…		Sense
miR-430a	miR-430a-21	UAAGUGCUAUUUGUUGGGGUAG	AAGUGC	miR-430a, miR-430b, miR-430c, miR-130j, miR-430i	SP, 30E, SD, 6S, 18S, 1 Dpf, 2 Dpf, 4 Dpf, 5 Dpf		4	11636305	No	Yes		No	No	Yes	miR-430a-23, miR-403c-2, miR-430b-19, miR-430a-12, miR-430c-3, miR-430b-10, miR-430a-2, miR-430c-4, miR-430b-11, miR-430a-13, miR-430c-5, miR-430b-1, miR-430a-3, miR-430c-7, miR-430b-6, miR-430a-14, miR-430c-8, miR-430b-12, miR-430a-18, miR-430b-20, miR-430a-20, miR-430c-9, miR-430b-13, miR-430i-1, miR-430c-10, miR-430b-2, miR-430a-5, miR-430c-11, miR-430b-7, miR-430a-22, miR-430c-12, miR-430b-14…		Sense
miR-430a	miR-430a-22	UAAGUGCUAUUUGUUGGGGUAG	AAGUGC	miR-430a, miR-430b, miR-430c, miR-130j, miR-430i	SP, 30E, SD, 6S, 18S, 1 Dpf, 2 Dpf, 4 Dpf, 5 Dpf		4	11632803	No	Yes		No	No	Yes	miR-430a-23, miR-403c-2, miR-430b-19, miR-430a-12, miR-430c-3, miR-430b-10, miR-430a-2, miR-430c-4, miR-430b-11, miR-430a-13, miR-430c-5, miR-430b-1, miR-430a-3, miR-430c-7, miR-430b-6, miR-430a-14, miR-430c-8, miR-430b-12, miR-430a-18, miR-430b-20, miR-430a-20, miR-430c-9, miR-430b-13, miR-430i-1, miR-430c-10, miR-430b-2, miR-430a-5, miR-430c-11, miR-430b-7, miR-430a-22, miR-430c-12, miR-430b-14…		Sense
miR-430a	miR-430a-23	UAAGUGCUAUUUGUUGGGGUAG	AAGUGC	miR-430a, miR-430b, miR-430c, miR-130j, miR-430i	SP, 30E, SD, 6S, 18S, 1 Dpf, 2 Dpf, 4 Dpf, 5 Dpf		4	11624585	No	Yes		No	No	Yes	miR-430a-23, miR-403c-2, miR-430b-19, miR-430a-12, miR-430c-3, miR-430b-10, miR-430a-2, miR-430c-4, miR-430b-11, miR-430a-13, miR-430c-5, miR-430b-1, miR-430a-3, miR-430c-7, miR-430b-6, miR-430a-14, miR-430c-8, miR-430b-12, miR-430a-18, miR-430b-20, miR-430a-20, miR-430c-9, miR-430b-13, miR-430i-1, miR-430c-10, miR-430b-2, miR-430a-5, miR-430c-11, miR-430b-7, miR-430a-22, miR-430c-12, miR-430b-14…		Sense
miR-430a	miR-430a-3	UAAGUGCUAUUUGUUGGGGUAG	AAGUGC	miR-430a, miR-430b, miR-430c, miR-130j, miR-430i	SP, 30E, SD, 6S, 18S, 1 Dpf, 2 Dpf, 4 Dpf, 5 Dpf		4	11628095	No	Yes		No	No	Yes	miR-430a-23, miR-403c-2, miR-430b-19, miR-430a-12, miR-430c-3, miR-430b-10, miR-430a-2, miR-430c-4, miR-430b-11, miR-430a-13, miR-430c-5, miR-430b-1, miR-430a-3, miR-430c-7, miR-430b-6, miR-430a-14, miR-430c-8, miR-430b-12, miR-430a-18, miR-430b-20, miR-430a-20, miR-430c-9, miR-430b-13, miR-430i-1, miR-430c-10, miR-430b-2, miR-430a-5, miR-430c-11, miR-430b-7, miR-430a-22, miR-430c-12, miR-430b-14…		Sense
miR-430a	miR-430a-4	UAAGUGCUAUUUGUUGGGGUAG	AAGUGC	miR-430a, miR-430b, miR-430c, miR-130j, miR-430i	SP, 30E, SD, 6S, 18S, 1 Dpf, 2 Dpf, 4 Dpf, 5 Dpf		4	28591148	No	Yes		No	No	Yes	miR-430a-9, miR-430a-17, miR-430b-4, miR-430c-20, miR-430b-5, miR-430c-6, miR-430a-4, miR-430b-9, miR-430c-21, miR-430a-10		Antisense
miR-430a	miR-430a-5	UAAGUGCUAUUUGUUGGGGUAG	AAGUGC	miR-430a, miR-430b, miR-430c, miR-130j, miR-430i	SP, 30E, SD, 6S, 18S, 1 Dpf, 2 Dpf, 4 Dpf, 5 Dpf		4	11632176	No	Yes		No	No	Yes	miR-430a-23, miR-403c-2, miR-430b-19, miR-430a-12, miR-430c-3, miR-430b-10, miR-430a-2, miR-430c-4, miR-430b-11, miR-430a-13, miR-430c-5, miR-430b-1, miR-430a-3, miR-430c-7, miR-430b-6, miR-430a-14, miR-430c-8, miR-430b-12, miR-430a-18, miR-430b-20, miR-430a-20, miR-430c-9, miR-430b-13, miR-430i-1, miR-430c-10, miR-430b-2, miR-430a-5, miR-430c-11, miR-430b-7, miR-430a-22, miR-430c-12, miR-430b-14…		Sense
miR-430a	miR-430a-6	UAAGUGCUAUUUGUUGGGGUAG	AAGUGC	miR-430a, miR-430b, miR-430c, miR-130j, miR-430i	SP, 30E, SD, 6S, 18S, 1 Dpf, 2 Dpf, 4 Dpf, 5 Dpf		4	11634565	No	Yes		No	No	Yes	miR-430a-23, miR-403c-2, miR-430b-19, miR-430a-12, miR-430c-3, miR-430b-10, miR-430a-2, miR-430c-4, miR-430b-11, miR-430a-13, miR-430c-5, miR-430b-1, miR-430a-3, miR-430c-7, miR-430b-6, miR-430a-14, miR-430c-8, miR-430b-12, miR-430a-18, miR-430b-20, miR-430a-20, miR-430c-9, miR-430b-13, miR-430i-1, miR-430c-10, miR-430b-2, miR-430a-5, miR-430c-11, miR-430b-7, miR-430a-22, miR-430c-12, miR-430b-14…		Sense
miR-430a	miR-430a-7	UAAGUGCUAUUUGUUGGGGUAG	AAGUGC	miR-430a, miR-430b, miR-430c, miR-130j, miR-430i	SP, 30E, SD, 6S, 18S, 1 Dpf, 2 Dpf, 4 Dpf, 5 Dpf		4	11638068	No	Yes		No	No	Yes	miR-430a-23, miR-403c-2, miR-430b-19, miR-430a-12, miR-430c-3, miR-430b-10, miR-430a-2, miR-430c-4, miR-430b-11, miR-430a-13, miR-430c-5, miR-430b-1, miR-430a-3, miR-430c-7, miR-430b-6, miR-430a-14, miR-430c-8, miR-430b-12, miR-430a-18, miR-430b-20, miR-430a-20, miR-430c-9, miR-430b-13, miR-430i-1, miR-430c-10, miR-430b-2, miR-430a-5, miR-430c-11, miR-430b-7, miR-430a-22, miR-430c-12, miR-430b-14…		Sense
miR-430a	miR-430a-8	UAAGUGCUAUUUGUUGGGGUAG	AAGUGC	miR-430a, miR-430b, miR-430c, miR-130j, miR-430i	SP, 30E, SD, 6S, 18S, 1 Dpf, 2 Dpf, 4 Dpf, 5 Dpf		4	11639808	No	Yes		No	No	Yes	miR-430a-23, miR-403c-2, miR-430b-19, miR-430a-12, miR-430c-3, miR-430b-10, miR-430a-2, miR-430c-4, miR-430b-11, miR-430a-13, miR-430c-5, miR-430b-1, miR-430a-3, miR-430c-7, miR-430b-6, miR-430a-14, miR-430c-8, miR-430b-12, miR-430a-18, miR-430b-20, miR-430a-20, miR-430c-9, miR-430b-13, miR-430i-1, miR-430c-10, miR-430b-2, miR-430a-5, miR-430c-11, miR-430b-7, miR-430a-22, miR-430c-12, miR-430b-14…		Sense
miR-430a	miR-430a-9	UAAGUGCUAUUUGUUGGGGUAG	AAGUGC	miR-430a, miR-430b, miR-430c, miR-130j, miR-430i	SP, 30E, SD, 6S, 18S, 1 Dpf, 2 Dpf, 4 Dpf, 5 Dpf		4	28585650	No	Yes		No	No	Yes	miR-430a-9, miR-430a-17, miR-430b-4, miR-430c-20, miR-430b-5, miR-430c-6, miR-430a-4, miR-430b-9, miR-430c-21, miR-430a-10		Antisense
miR-430b	miR-430b-1	AAAGUGCUAUCAAGUUGGGGUAG	AAGUGC	miR-430a, miR-430b, miR-430c, miR-130j, miR-430i	SP, 30E, SD, TB, 6S, 18S, 1 Dpf, 2 Dpf, 3 Dpf, 4 Dpf, 5 Dpf		4	11627352	No	Yes		No	No	Yes	miR-430a-23, miR-403c-2, miR-430b-19, miR-430a-12, miR-430c-3, miR-430b-10, miR-430a-2, miR-430c-4, miR-430b-11, miR-430a-13, miR-430c-5, miR-430b-1, miR-430a-3, miR-430c-7, miR-430b-6, miR-430a-14, miR-430c-8, miR-430b-12, miR-430a-18, miR-430b-20, miR-430a-20, miR-430c-9, miR-430b-13, miR-430i-1, miR-430c-10, miR-430b-2, miR-430a-5, miR-430c-11, miR-430b-7, miR-430a-22, miR-430c-12, miR-430b-14…		Sense
miR-430b	miR-430b-10	AAAGUGCUAUCAAGUUGGGGUAG	AAGUGC	miR-430a, miR-430b, miR-430c, miR-130j, miR-430i	SP, 30E, SD, TB, 6S, 18S, 1 Dpf, 2 Dpf, 3 Dpf, 4 Dpf, 5 Dpf		4	11625623	No	Yes		No	No	Yes	miR-430a-23, miR-403c-2, miR-430b-19, miR-430a-12, miR-430c-3, miR-430b-10, miR-430a-2, miR-430c-4, miR-430b-11, miR-430a-13, miR-430c-5, miR-430b-1, miR-430a-3, miR-430c-7, miR-430b-6, miR-430a-14, miR-430c-8, miR-430b-12, miR-430a-18, miR-430b-20, miR-430a-20, miR-430c-9, miR-430b-13, miR-430i-1, miR-430c-10, miR-430b-2, miR-430a-5, miR-430c-11, miR-430b-7, miR-430a-22, miR-430c-12, miR-430b-14…		Sense
miR-430b	miR-430b-11	AAAGUGCUAUCAAGUUGGGGUAG	AAGUGC	miR-430a, miR-430b, miR-430c, miR-130j, miR-430i	SP, 30E, SD, TB, 6S, 18S, 1 Dpf, 2 Dpf, 3 Dpf, 4 Dpf, 5 Dpf		4	11626774	No	Yes		No	No	Yes	miR-430a-23, miR-403c-2, miR-430b-19, miR-430a-12, miR-430c-3, miR-430b-10, miR-430a-2, miR-430c-4, miR-430b-11, miR-430a-13, miR-430c-5, miR-430b-1, miR-430a-3, miR-430c-7, miR-430b-6, miR-430a-14, miR-430c-8, miR-430b-12, miR-430a-18, miR-430b-20, miR-430a-20, miR-430c-9, miR-430b-13, miR-430i-1, miR-430c-10, miR-430b-2, miR-430a-5, miR-430c-11, miR-430b-7, miR-430a-22, miR-430c-12, miR-430b-14…		Sense
miR-430b	miR-430b-12	AAAGUGCUAUCAAGUUGGGGUAG	AAGUGC	miR-430a, miR-430b, miR-430c, miR-130j, miR-430i	SP, 30E, SD, TB, 6S, 18S, 1 Dpf, 2 Dpf, 3 Dpf, 4 Dpf, 5 Dpf		4	11629119	No	Yes		No	No	Yes	miR-430a-23, miR-403c-2, miR-430b-19, miR-430a-12, miR-430c-3, miR-430b-10, miR-430a-2, miR-430c-4, miR-430b-11, miR-430a-13, miR-430c-5, miR-430b-1, miR-430a-3, miR-430c-7, miR-430b-6, miR-430a-14, miR-430c-8, miR-430b-12, miR-430a-18, miR-430b-20, miR-430a-20, miR-430c-9, miR-430b-13, miR-430i-1, miR-430c-10, miR-430b-2, miR-430a-5, miR-430c-11, miR-430b-7, miR-430a-22, miR-430c-12, miR-430b-14…		Sense
miR-430b	miR-430b-13	AAAGUGCUAUCAAGUUGGGGUAG	AAGUGC	miR-430a, miR-430b, miR-430c, miR-130j, miR-430i	SP, 30E, SD, TB, 6S, 18S, 1 Dpf, 2 Dpf, 3 Dpf, 4 Dpf, 5 Dpf		4	11630859	No	Yes		No	No	Yes	miR-430a-23, miR-403c-2, miR-430b-19, miR-430a-12, miR-430c-3, miR-430b-10, miR-430a-2, miR-430c-4, miR-430b-11, miR-430a-13, miR-430c-5, miR-430b-1, miR-430a-3, miR-430c-7, miR-430b-6, miR-430a-14, miR-430c-8, miR-430b-12, miR-430a-18, miR-430b-20, miR-430a-20, miR-430c-9, miR-430b-13, miR-430i-1, miR-430c-10, miR-430b-2, miR-430a-5, miR-430c-11, miR-430b-7, miR-430a-22, miR-430c-12, miR-430b-14…		Sense
miR-430b	miR-430b-14	AAAGUGCUAUCAAGUUGGGGUAG	AAGUGC	miR-430a, miR-430b, miR-430c, miR-130j, miR-430i	SP, 30E, SD, TB, 6S, 18S, 1 Dpf, 2 Dpf, 3 Dpf, 4 Dpf, 5 Dpf		4	11633248	No	Yes		No	No	Yes	miR-430a-23, miR-403c-2, miR-430b-19, miR-430a-12, miR-430c-3, miR-430b-10, miR-430a-2, miR-430c-4, miR-430b-11, miR-430a-13, miR-430c-5, miR-430b-1, miR-430a-3, miR-430c-7, miR-430b-6, miR-430a-14, miR-430c-8, miR-430b-12, miR-430a-18, miR-430b-20, miR-430a-20, miR-430c-9, miR-430b-13, miR-430i-1, miR-430c-10, miR-430b-2, miR-430a-5, miR-430c-11, miR-430b-7, miR-430a-22, miR-430c-12, miR-430b-14…		Sense
miR-430b	miR-430b-15	AAAGUGCUAUCAAGUUGGGGUAG	AAGUGC	miR-430a, miR-430b, miR-430c, miR-130j, miR-430i	SP, 30E, SD, TB, 6S, 18S, 1 Dpf, 2 Dpf, 3 Dpf, 4 Dpf, 5 Dpf		4	11635011	No	Yes		No	No	Yes	miR-430a-23, miR-403c-2, miR-430b-19, miR-430a-12, miR-430c-3, miR-430b-10, miR-430a-2, miR-430c-4, miR-430b-11, miR-430a-13, miR-430c-5, miR-430b-1, miR-430a-3, miR-430c-7, miR-430b-6, miR-430a-14, miR-430c-8, miR-430b-12, miR-430a-18, miR-430b-20, miR-430a-20, miR-430c-9, miR-430b-13, miR-430i-1, miR-430c-10, miR-430b-2, miR-430a-5, miR-430c-11, miR-430b-7, miR-430a-22, miR-430c-12, miR-430b-14…		Sense
miR-430b	miR-430b-16	AAAGUGCUAUCAAGUUGGGGUAG	AAGUGC	miR-430a, miR-430b, miR-430c, miR-130j, miR-430i	SP, 30E, SD, TB, 6S, 18S, 1 Dpf, 2 Dpf, 3 Dpf, 4 Dpf, 5 Dpf		4	11636751	No	Yes		No	No	Yes	miR-430a-23, miR-403c-2, miR-430b-19, miR-430a-12, miR-430c-3, miR-430b-10, miR-430a-2, miR-430c-4, miR-430b-11, miR-430a-13, miR-430c-5, miR-430b-1, miR-430a-3, miR-430c-7, miR-430b-6, miR-430a-14, miR-430c-8, miR-430b-12, miR-430a-18, miR-430b-20, miR-430a-20, miR-430c-9, miR-430b-13, miR-430i-1, miR-430c-10, miR-430b-2, miR-430a-5, miR-430c-11, miR-430b-7, miR-430a-22, miR-430c-12, miR-430b-14…		Sense
miR-430b	miR-430b-17	AAAGUGCUAUCAAGUUGGGGUAG	AAGUGC	miR-430a, miR-430b, miR-430c, miR-130j, miR-430i	SP, 30E, SD, TB, 6S, 18S, 1 Dpf, 2 Dpf, 3 Dpf, 4 Dpf, 5 Dpf		4	11638514	No	Yes		No	No	Yes	miR-430a-23, miR-403c-2, miR-430b-19, miR-430a-12, miR-430c-3, miR-430b-10, miR-430a-2, miR-430c-4, miR-430b-11, miR-430a-13, miR-430c-5, miR-430b-1, miR-430a-3, miR-430c-7, miR-430b-6, miR-430a-14, miR-430c-8, miR-430b-12, miR-430a-18, miR-430b-20, miR-430a-20, miR-430c-9, miR-430b-13, miR-430i-1, miR-430c-10, miR-430b-2, miR-430a-5, miR-430c-11, miR-430b-7, miR-430a-22, miR-430c-12, miR-430b-14…		Sense
miR-430b	miR-430b-18	AAAGUGCUAUCAAGUUGGGGUAG	AAGUGC	miR-430a, miR-430b, miR-430c, miR-130j, miR-430i	SP, 30E, SD, TB, 6S, 18S, 1 Dpf, 2 Dpf, 3 Dpf, 4 Dpf, 5 Dpf		4	11640858	No	Yes		No	No	Yes	miR-430a-23, miR-403c-2, miR-430b-19, miR-430a-12, miR-430c-3, miR-430b-10, miR-430a-2, miR-430c-4, miR-430b-11, miR-430a-13, miR-430c-5, miR-430b-1, miR-430a-3, miR-430c-7, miR-430b-6, miR-430a-14, miR-430c-8, miR-430b-12, miR-430a-18, miR-430b-20, miR-430a-20, miR-430c-9, miR-430b-13, miR-430i-1, miR-430c-10, miR-430b-2, miR-430a-5, miR-430c-11, miR-430b-7, miR-430a-22, miR-430c-12, miR-430b-14…		Sense
miR-430b	miR-430b-19	AAAGUGCUAUCAAGUUGGGGUAG	AAGUGC	miR-430a, miR-430b, miR-430c, miR-130j, miR-430i	SP, 30E, SD, TB, 6S, 18S, 1 Dpf, 2 Dpf, 3 Dpf, 4 Dpf, 5 Dpf		4	11625032	No	Yes		No	No	Yes	miR-430a-23, miR-403c-2, miR-430b-19, miR-430a-12, miR-430c-3, miR-430b-10, miR-430a-2, miR-430c-4, miR-430b-11, miR-430a-13, miR-430c-5, miR-430b-1, miR-430a-3, miR-430c-7, miR-430b-6, miR-430a-14, miR-430c-8, miR-430b-12, miR-430a-18, miR-430b-20, miR-430a-20, miR-430c-9, miR-430b-13, miR-430i-1, miR-430c-10, miR-430b-2, miR-430a-5, miR-430c-11, miR-430b-7, miR-430a-22, miR-430c-12, miR-430b-14…		Sense
miR-430b	miR-430b-2	AAAGUGCUAUCAAGUUGGGGUAG	AAGUGC	miR-430a, miR-430b, miR-430c, miR-130j, miR-430i	SP, 30E, SD, TB, 6S, 18S, 1 Dpf, 2 Dpf, 3 Dpf, 4 Dpf, 5 Dpf		4	11631471	No	Yes		No	No	Yes	miR-430a-23, miR-403c-2, miR-430b-19, miR-430a-12, miR-430c-3, miR-430b-10, miR-430a-2, miR-430c-4, miR-430b-11, miR-430a-13, miR-430c-5, miR-430b-1, miR-430a-3, miR-430c-7, miR-430b-6, miR-430a-14, miR-430c-8, miR-430b-12, miR-430a-18, miR-430b-20, miR-430a-20, miR-430c-9, miR-430b-13, miR-430i-1, miR-430c-10, miR-430b-2, miR-430a-5, miR-430c-11, miR-430b-7, miR-430a-22, miR-430c-12, miR-430b-14…		Sense
miR-430b	miR-430b-20	AAAGUGCUAUCAAGUUGGGGUAG	AAGUGC	miR-430a, miR-430b, miR-430c, miR-130j, miR-430i	SP, 30E, SD, TB, 6S, 18S, 1 Dpf, 2 Dpf, 3 Dpf, 4 Dpf, 5 Dpf		4	11629709	No	Yes		No	No	Yes	miR-430a-23, miR-403c-2, miR-430b-19, miR-430a-12, miR-430c-3, miR-430b-10, miR-430a-2, miR-430c-4, miR-430b-11, miR-430a-13, miR-430c-5, miR-430b-1, miR-430a-3, miR-430c-7, miR-430b-6, miR-430a-14, miR-430c-8, miR-430b-12, miR-430a-18, miR-430b-20, miR-430a-20, miR-430c-9, miR-430b-13, miR-430i-1, miR-430c-10, miR-430b-2, miR-430a-5, miR-430c-11, miR-430b-7, miR-430a-22, miR-430c-12, miR-430b-14…		Sense
miR-430b	miR-430b-21	AAAGUGCUAUCAAGUUGGGGUAG	AAGUGC	miR-430a, miR-430b, miR-430c, miR-130j, miR-430i	SP, 30E, SD, TB, 6S, 18S, 1 Dpf, 2 Dpf, 3 Dpf, 4 Dpf, 5 Dpf		4	11635601	No	Yes		No	No	Yes	miR-430a-23, miR-403c-2, miR-430b-19, miR-430a-12, miR-430c-3, miR-430b-10, miR-430a-2, miR-430c-4, miR-430b-11, miR-430a-13, miR-430c-5, miR-430b-1, miR-430a-3, miR-430c-7, miR-430b-6, miR-430a-14, miR-430c-8, miR-430b-12, miR-430a-18, miR-430b-20, miR-430a-20, miR-430c-9, miR-430b-13, miR-430i-1, miR-430c-10, miR-430b-2, miR-430a-5, miR-430c-11, miR-430b-7, miR-430a-22, miR-430c-12, miR-430b-14…		Sense
miR-430b	miR-430b-22	AAAGUGCUAUCAAGUUGGGGUAG	AAGUGC	miR-430a, miR-430b, miR-430c, miR-130j, miR-430i	SP, 30E, SD, TB, 6S, 18S, 1 Dpf, 2 Dpf, 3 Dpf, 4 Dpf, 5 Dpf		4	11633860	No	Yes		No	No	Yes	miR-430a-23, miR-403c-2, miR-430b-19, miR-430a-12, miR-430c-3, miR-430b-10, miR-430a-2, miR-430c-4, miR-430b-11, miR-430a-13, miR-430c-5, miR-430b-1, miR-430a-3, miR-430c-7, miR-430b-6, miR-430a-14, miR-430c-8, miR-430b-12, miR-430a-18, miR-430b-20, miR-430a-20, miR-430c-9, miR-430b-13, miR-430i-1, miR-430c-10, miR-430b-2, miR-430a-5, miR-430c-11, miR-430b-7, miR-430a-22, miR-430c-12, miR-430b-14…		Sense
miR-430b	miR-430b-23	AAAGUGCUAUCAAGUUGGGGUAG	AAGUGC	miR-430a, miR-430b, miR-430c, miR-130j, miR-430i	SP, 30E, SD, TB, 6S, 18S, 1 Dpf, 2 Dpf, 3 Dpf, 4 Dpf, 5 Dpf		4	11637363	No	Yes		No	No	Yes	miR-430a-23, miR-403c-2, miR-430b-19, miR-430a-12, miR-430c-3, miR-430b-10, miR-430a-2, miR-430c-4, miR-430b-11, miR-430a-13, miR-430c-5, miR-430b-1, miR-430a-3, miR-430c-7, miR-430b-6, miR-430a-14, miR-430c-8, miR-430b-12, miR-430a-18, miR-430b-20, miR-430a-20, miR-430c-9, miR-430b-13, miR-430i-1, miR-430c-10, miR-430b-2, miR-430a-5, miR-430c-11, miR-430b-7, miR-430a-22, miR-430c-12, miR-430b-14…		Sense
miR-430b	miR-430b-3	AAAGUGCUAUCAAGUUGGGGUAG	AAGUGC	miR-430a, miR-430b, miR-430c, miR-130j, miR-430i	SP, 30E, SD, TB, 6S, 18S, 1 Dpf, 2 Dpf, 3 Dpf, 4 Dpf, 5 Dpf		4	11639104	No	Yes		No	No	Yes	miR-430a-23, miR-403c-2, miR-430b-19, miR-430a-12, miR-430c-3, miR-430b-10, miR-430a-2, miR-430c-4, miR-430b-11, miR-430a-13, miR-430c-5, miR-430b-1, miR-430a-3, miR-430c-7, miR-430b-6, miR-430a-14, miR-430c-8, miR-430b-12, miR-430a-18, miR-430b-20, miR-430a-20, miR-430c-9, miR-430b-13, miR-430i-1, miR-430c-10, miR-430b-2, miR-430a-5, miR-430c-11, miR-430b-7, miR-430a-22, miR-430c-12, miR-430b-14…		Sense
miR-430b	miR-430b-4	AAAGUGCUAUCAAGUUGGGGUAG	AAGUGC	miR-430a, miR-430b, miR-430c, miR-130j, miR-430i	SP, 30E, SD, TB, 6S, 18S, 1 Dpf, 2 Dpf, 3 Dpf, 4 Dpf, 5 Dpf		4	28586465	No	Yes		No	No	Yes	miR-430a-9, miR-430a-17, miR-430b-4, miR-430c-20, miR-430b-5, miR-430c-6, miR-430a-4, miR-430b-9, miR-430c-21, miR-430a-10		Antisense
miR-430b	miR-430b-5	AAAGUGCUAUCAAGUUGGGGUAG	AAGUGC	miR-430a, miR-430b, miR-430c, miR-130j, miR-430i	SP, 30E, SD, TB, 6S, 18S, 1 Dpf, 2 Dpf, 3 Dpf, 4 Dpf, 5 Dpf		4	28590763	No	Yes		No	No	Yes	miR-430a-9, miR-430a-17, miR-430b-4, miR-430c-20, miR-430b-5, miR-430c-6, miR-430a-4, miR-430b-9, miR-430c-21, miR-430a-10		Antisense
miR-430b	miR-430b-6	AAAGUGCUAUCAAGUUGGGGUAG	AAGUGC	miR-430a, miR-430b, miR-430c, miR-130j, miR-430i	SP, 30E, SD, TB, 6S, 18S, 1 Dpf, 2 Dpf, 3 Dpf, 4 Dpf, 5 Dpf		4	11628515	No	Yes		No	No	Yes	miR-430a-23, miR-403c-2, miR-430b-19, miR-430a-12, miR-430c-3, miR-430b-10, miR-430a-2, miR-430c-4, miR-430b-11, miR-430a-13, miR-430c-5, miR-430b-1, miR-430a-3, miR-430c-7, miR-430b-6, miR-430a-14, miR-430c-8, miR-430b-12, miR-430a-18, miR-430b-20, miR-430a-20, miR-430c-9, miR-430b-13, miR-430i-1, miR-430c-10, miR-430b-2, miR-430a-5, miR-430c-11, miR-430b-7, miR-430a-22, miR-430c-12, miR-430b-14…		Sense
miR-430b	miR-430b-7	AAAGUGCUAUCAAGUUGGGGUAG	AAGUGC	miR-430a, miR-430b, miR-430c, miR-130j, miR-430i	SP, 30E, SD, TB, 6S, 18S, 1 Dpf, 2 Dpf, 3 Dpf, 4 Dpf, 5 Dpf		4	11632622	No	Yes		No	No	Yes	miR-430a-23, miR-403c-2, miR-430b-19, miR-430a-12, miR-430c-3, miR-430b-10, miR-430a-2, miR-430c-4, miR-430b-11, miR-430a-13, miR-430c-5, miR-430b-1, miR-430a-3, miR-430c-7, miR-430b-6, miR-430a-14, miR-430c-8, miR-430b-12, miR-430a-18, miR-430b-20, miR-430a-20, miR-430c-9, miR-430b-13, miR-430i-1, miR-430c-10, miR-430b-2, miR-430a-5, miR-430c-11, miR-430b-7, miR-430a-22, miR-430c-12, miR-430b-14…		Sense
miR-430b	miR-430b-8	AAAGUGCUAUCAAGUUGGGGUAG	AAGUGC	miR-430a, miR-430b, miR-430c, miR-130j, miR-430i	SP, 30E, SD, TB, 6S, 18S, 1 Dpf, 2 Dpf, 3 Dpf, 4 Dpf, 5 Dpf		4	11640254	No	Yes		No	No	Yes	miR-430a-23, miR-403c-2, miR-430b-19, miR-430a-12, miR-430c-3, miR-430b-10, miR-430a-2, miR-430c-4, miR-430b-11, miR-430a-13, miR-430c-5, miR-430b-1, miR-430a-3, miR-430c-7, miR-430b-6, miR-430a-14, miR-430c-8, miR-430b-12, miR-430a-18, miR-430b-20, miR-430a-20, miR-430c-9, miR-430b-13, miR-430i-1, miR-430c-10, miR-430b-2, miR-430a-5, miR-430c-11, miR-430b-7, miR-430a-22, miR-430c-12, miR-430b-14…		Sense
miR-430b	miR-430b-9	AAAGUGCUAUCAAGUUGGGGUAG	AAGUGC	miR-430a, miR-430b, miR-430c, miR-130j, miR-430i	SP, 30E, SD, TB, 6S, 18S, 1 Dpf, 2 Dpf, 3 Dpf, 4 Dpf, 5 Dpf		4	28591353	No	Yes		No	No	Yes	miR-430a-9, miR-430a-17, miR-430b-4, miR-430c-20, miR-430b-5, miR-430c-6, miR-430a-4, miR-430b-9, miR-430c-21, miR-430a-10		Antisense
miR-430c	miR-430c-1	UAAGUGCUUCUCUUUGGGGUAG	AAGUGC	miR-430a, miR-430b, miR-430c, miR-130j, miR-430i	SP, 30E, SD, 1 Dpf, 2 Dpf, 4 Dpf		6	49043891	No	Yes		No	No	Yes	miR-430c-1, miR-430a-11		Antisense
miR-430c	miR-430c-10	UAAGUGCUUCUCUUUGGGGUAG	AAGUGC	miR-430a, miR-430b, miR-430c, miR-130j, miR-430i	SP, 30E, SD, 1 Dpf, 2 Dpf, 4 Dpf		4	11631228	No	Yes		No	No	Yes	miR-430a-23, miR-403c-2, miR-430b-19, miR-430a-12, miR-430c-3, miR-430b-10, miR-430a-2, miR-430c-4, miR-430b-11, miR-430a-13, miR-430c-5, miR-430b-1, miR-430a-3, miR-430c-7, miR-430b-6, miR-430a-14, miR-430c-8, miR-430b-12, miR-430a-18, miR-430b-20, miR-430a-20, miR-430c-9, miR-430b-13, miR-430i-1, miR-430c-10, miR-430b-2, miR-430a-5, miR-430c-11, miR-430b-7, miR-430a-22, miR-430c-12, miR-430b-14…		Sense
miR-430c	miR-430c-11	UAAGUGCUUCUCUUUGGGGUAG	AAGUGC	miR-430a, miR-430b, miR-430c, miR-130j, miR-430i	SP, 30E, SD, 1 Dpf, 2 Dpf, 4 Dpf		4	11632365	No	Yes		No	No	Yes	miR-430a-23, miR-403c-2, miR-430b-19, miR-430a-12, miR-430c-3, miR-430b-10, miR-430a-2, miR-430c-4, miR-430b-11, miR-430a-13, miR-430c-5, miR-430b-1, miR-430a-3, miR-430c-7, miR-430b-6, miR-430a-14, miR-430c-8, miR-430b-12, miR-430a-18, miR-430b-20, miR-430a-20, miR-430c-9, miR-430b-13, miR-430i-1, miR-430c-10, miR-430b-2, miR-430a-5, miR-430c-11, miR-430b-7, miR-430a-22, miR-430c-12, miR-430b-14…		Sense
miR-430c	miR-430c-12	UAAGUGCUUCUCUUUGGGGUAG	AAGUGC	miR-430a, miR-430b, miR-430c, miR-130j, miR-430i	SP, 30E, SD, 1 Dpf, 2 Dpf, 4 Dpf		4	11632991	No	Yes		No	No	Yes	miR-430a-23, miR-403c-2, miR-430b-19, miR-430a-12, miR-430c-3, miR-430b-10, miR-430a-2, miR-430c-4, miR-430b-11, miR-430a-13, miR-430c-5, miR-430b-1, miR-430a-3, miR-430c-7, miR-430b-6, miR-430a-14, miR-430c-8, miR-430b-12, miR-430a-18, miR-430b-20, miR-430a-20, miR-430c-9, miR-430b-13, miR-430i-1, miR-430c-10, miR-430b-2, miR-430a-5, miR-430c-11, miR-430b-7, miR-430a-22, miR-430c-12, miR-430b-14…		Sense
miR-430c	miR-430c-13	UAAGUGCUUCUCUUUGGGGUAG	AAGUGC	miR-430a, miR-430b, miR-430c, miR-130j, miR-430i	SP, 30E, SD, 1 Dpf, 2 Dpf, 4 Dpf		4	11633617	No	Yes		No	No	Yes	miR-430a-23, miR-403c-2, miR-430b-19, miR-430a-12, miR-430c-3, miR-430b-10, miR-430a-2, miR-430c-4, miR-430b-11, miR-430a-13, miR-430c-5, miR-430b-1, miR-430a-3, miR-430c-7, miR-430b-6, miR-430a-14, miR-430c-8, miR-430b-12, miR-430a-18, miR-430b-20, miR-430a-20, miR-430c-9, miR-430b-13, miR-430i-1, miR-430c-10, miR-430b-2, miR-430a-5, miR-430c-11, miR-430b-7, miR-430a-22, miR-430c-12, miR-430b-14…		Sense
miR-430c	miR-430c-14	UAAGUGCUUCUCUUUGGGGUAG	AAGUGC	miR-430a, miR-430b, miR-430c, miR-130j, miR-430i	SP, 30E, SD, 1 Dpf, 2 Dpf, 4 Dpf		4	11634754	No	Yes		No	No	Yes	miR-430a-23, miR-403c-2, miR-430b-19, miR-430a-12, miR-430c-3, miR-430b-10, miR-430a-2, miR-430c-4, miR-430b-11, miR-430a-13, miR-430c-5, miR-430b-1, miR-430a-3, miR-430c-7, miR-430b-6, miR-430a-14, miR-430c-8, miR-430b-12, miR-430a-18, miR-430b-20, miR-430a-20, miR-430c-9, miR-430b-13, miR-430i-1, miR-430c-10, miR-430b-2, miR-430a-5, miR-430c-11, miR-430b-7, miR-430a-22, miR-430c-12, miR-430b-14…		Sense
miR-430c	miR-430c-15	UAAGUGCUUCUCUUUGGGGUAG	AAGUGC	miR-430a, miR-430b, miR-430c, miR-130j, miR-430i	SP, 30E, SD, 1 Dpf, 2 Dpf, 4 Dpf		4	11636494	No	Yes		No	No	Yes	miR-430a-23, miR-403c-2, miR-430b-19, miR-430a-12, miR-430c-3, miR-430b-10, miR-430a-2, miR-430c-4, miR-430b-11, miR-430a-13, miR-430c-5, miR-430b-1, miR-430a-3, miR-430c-7, miR-430b-6, miR-430a-14, miR-430c-8, miR-430b-12, miR-430a-18, miR-430b-20, miR-430a-20, miR-430c-9, miR-430b-13, miR-430i-1, miR-430c-10, miR-430b-2, miR-430a-5, miR-430c-11, miR-430b-7, miR-430a-22, miR-430c-12, miR-430b-14…		Sense
miR-430c	miR-430c-16	UAAGUGCUUCUCUUUGGGGUAG	AAGUGC	miR-430a, miR-430b, miR-430c, miR-130j, miR-430i	SP, 30E, SD, 1 Dpf, 2 Dpf, 4 Dpf		4	11637120	No	Yes		No	No	Yes	miR-430a-23, miR-403c-2, miR-430b-19, miR-430a-12, miR-430c-3, miR-430b-10, miR-430a-2, miR-430c-4, miR-430b-11, miR-430a-13, miR-430c-5, miR-430b-1, miR-430a-3, miR-430c-7, miR-430b-6, miR-430a-14, miR-430c-8, miR-430b-12, miR-430a-18, miR-430b-20, miR-430a-20, miR-430c-9, miR-430b-13, miR-430i-1, miR-430c-10, miR-430b-2, miR-430a-5, miR-430c-11, miR-430b-7, miR-430a-22, miR-430c-12, miR-430b-14…		Sense
miR-430c	miR-430c-17	UAAGUGCUUCUCUUUGGGGUAG	AAGUGC	miR-430a, miR-430b, miR-430c, miR-130j, miR-430i	SP, 30E, SD, 1 Dpf, 2 Dpf, 4 Dpf		4	11638257	No	Yes		No	No	Yes	miR-430a-23, miR-403c-2, miR-430b-19, miR-430a-12, miR-430c-3, miR-430b-10, miR-430a-2, miR-430c-4, miR-430b-11, miR-430a-13, miR-430c-5, miR-430b-1, miR-430a-3, miR-430c-7, miR-430b-6, miR-430a-14, miR-430c-8, miR-430b-12, miR-430a-18, miR-430b-20, miR-430a-20, miR-430c-9, miR-430b-13, miR-430i-1, miR-430c-10, miR-430b-2, miR-430a-5, miR-430c-11, miR-430b-7, miR-430a-22, miR-430c-12, miR-430b-14…		Sense
miR-430c	miR-430c-18	UAAGUGCUUCUCUUUGGGGUAG	AAGUGC	miR-430a, miR-430b, miR-430c, miR-130j, miR-430i	SP, 30E, SD, 1 Dpf, 2 Dpf, 4 Dpf		4	11638861	No	Yes		No	No	Yes	miR-430a-23, miR-403c-2, miR-430b-19, miR-430a-12, miR-430c-3, miR-430b-10, miR-430a-2, miR-430c-4, miR-430b-11, miR-430a-13, miR-430c-5, miR-430b-1, miR-430a-3, miR-430c-7, miR-430b-6, miR-430a-14, miR-430c-8, miR-430b-12, miR-430a-18, miR-430b-20, miR-430a-20, miR-430c-9, miR-430b-13, miR-430i-1, miR-430c-10, miR-430b-2, miR-430a-5, miR-430c-11, miR-430b-7, miR-430a-22, miR-430c-12, miR-430b-14…		Sense
miR-430c	miR-430c-19	UAAGUGCUUCUCUUUGGGGUAG	AAGUGC	miR-430a, miR-430b, miR-430c, miR-130j, miR-430i	SP, 30E, SD, 1 Dpf, 2 Dpf, 4 Dpf		4	11640601	No	Yes		No	No	Yes	miR-430a-23, miR-403c-2, miR-430b-19, miR-430a-12, miR-430c-3, miR-430b-10, miR-430a-2, miR-430c-4, miR-430b-11, miR-430a-13, miR-430c-5, miR-430b-1, miR-430a-3, miR-430c-7, miR-430b-6, miR-430a-14, miR-430c-8, miR-430b-12, miR-430a-18, miR-430b-20, miR-430a-20, miR-430c-9, miR-430b-13, miR-430i-1, miR-430c-10, miR-430b-2, miR-430a-5, miR-430c-11, miR-430b-7, miR-430a-22, miR-430c-12, miR-430b-14…		Sense
miR-430c	miR-430c-2	UAAGUGCUUCUCUUUGGGGUAG	AAGUGC	miR-430a, miR-430b, miR-430c, miR-130j, miR-430i	SP, 30E, SD, 1 Dpf, 2 Dpf, 4 Dpf		4	11624772	No	Yes		No	No	Yes	miR-430a-23, miR-403c-2, miR-430b-19, miR-430a-12, miR-430c-3, miR-430b-10, miR-430a-2, miR-430c-4, miR-430b-11, miR-430a-13, miR-430c-5, miR-430b-1, miR-430a-3, miR-430c-7, miR-430b-6, miR-430a-14, miR-430c-8, miR-430b-12, miR-430a-18, miR-430b-20, miR-430a-20, miR-430c-9, miR-430b-13, miR-430i-1, miR-430c-10, miR-430b-2, miR-430a-5, miR-430c-11, miR-430b-7, miR-430a-22, miR-430c-12, miR-430b-14…		Sense
miR-430c	miR-430c-20	UAAGUGCUUCUCUUUGGGGUAG	AAGUGC	miR-430a, miR-430b, miR-430c, miR-130j, miR-430i	SP, 30E, SD, 1 Dpf, 2 Dpf, 4 Dpf		4	28589819	No	Yes		No	No	Yes	miR-430a-9, miR-430a-17, miR-430b-4, miR-430c-20, miR-430b-5, miR-430c-6, miR-430a-4, miR-430b-9, miR-430c-21, miR-430a-10		Antisense
miR-430c	miR-430c-21	UAAGUGCUUCUCUUUGGGGUAG	AAGUGC	miR-430a, miR-430b, miR-430c, miR-130j, miR-430i	SP, 30E, SD, 1 Dpf, 2 Dpf, 4 Dpf		4	28591609	No	Yes		No	No	Yes	miR-430a-9, miR-430a-17, miR-430b-4, miR-430c-20, miR-430b-5, miR-430c-6, miR-430a-4, miR-430b-9, miR-430c-21, miR-430a-10		Antisense
miR-430c	miR-430c-3	UAAGUGCUUCUCUUUGGGGUAG	AAGUGC	miR-430a, miR-430b, miR-430c, miR-130j, miR-430i	SP, 30E, SD, 1 Dpf, 2 Dpf, 4 Dpf		4	11625376	No	Yes		No	No	Yes	miR-430a-23, miR-403c-2, miR-430b-19, miR-430a-12, miR-430c-3, miR-430b-10, miR-430a-2, miR-430c-4, miR-430b-11, miR-430a-13, miR-430c-5, miR-430b-1, miR-430a-3, miR-430c-7, miR-430b-6, miR-430a-14, miR-430c-8, miR-430b-12, miR-430a-18, miR-430b-20, miR-430a-20, miR-430c-9, miR-430b-13, miR-430i-1, miR-430c-10, miR-430b-2, miR-430a-5, miR-430c-11, miR-430b-7, miR-430a-22, miR-430c-12, miR-430b-14…		Sense
miR-430c	miR-430c-4	UAAGUGCUUCUCUUUGGGGUAG	AAGUGC	miR-430a, miR-430b, miR-430c, miR-130j, miR-430i	SP, 30E, SD, 1 Dpf, 2 Dpf, 4 Dpf		4	11626514	No	Yes		No	No	Yes	miR-430a-23, miR-403c-2, miR-430b-19, miR-430a-12, miR-430c-3, miR-430b-10, miR-430a-2, miR-430c-4, miR-430b-11, miR-430a-13, miR-430c-5, miR-430b-1, miR-430a-3, miR-430c-7, miR-430b-6, miR-430a-14, miR-430c-8, miR-430b-12, miR-430a-18, miR-430b-20, miR-430a-20, miR-430c-9, miR-430b-13, miR-430i-1, miR-430c-10, miR-430b-2, miR-430a-5, miR-430c-11, miR-430b-7, miR-430a-22, miR-430c-12, miR-430b-14…		Sense
miR-430c	miR-430c-5	UAAGUGCUUCUCUUUGGGGUAG	AAGUGC	miR-430a, miR-430b, miR-430c, miR-130j, miR-430i	SP, 30E, SD, 1 Dpf, 2 Dpf, 4 Dpf		4	11627118	No	Yes		No	No	Yes	miR-430a-23, miR-403c-2, miR-430b-19, miR-430a-12, miR-430c-3, miR-430b-10, miR-430a-2, miR-430c-4, miR-430b-11, miR-430a-13, miR-430c-5, miR-430b-1, miR-430a-3, miR-430c-7, miR-430b-6, miR-430a-14, miR-430c-8, miR-430b-12, miR-430a-18, miR-430b-20, miR-430a-20, miR-430c-9, miR-430b-13, miR-430i-1, miR-430c-10, miR-430b-2, miR-430a-5, miR-430c-11, miR-430b-7, miR-430a-22, miR-430c-12, miR-430b-14…		Sense
miR-430c	miR-430c-6	UAAGUGCUUCUCUUUGGGGUAG	AAGUGC	miR-430a, miR-430b, miR-430c, miR-130j, miR-430i	SP, 30E, SD, 1 Dpf, 2 Dpf, 4 Dpf		4	28591006	No	Yes		No	No	Yes	miR-430a-9, miR-430a-17, miR-430b-4, miR-430c-20, miR-430b-5, miR-430c-6, miR-430a-4, miR-430b-9, miR-430c-21, miR-430a-10		Antisense
miR-430c	miR-430c-7	UAAGUGCUUCUCUUUGGGGUAG	AAGUGC	miR-430a, miR-430b, miR-430c, miR-130j, miR-430i	SP, 30E, SD, 1 Dpf, 2 Dpf, 4 Dpf		20	1733505	No	Yes	ENSDART00000092535, 92531, 92526, 92508, 92505, 92468	No	No	Yes			Sense
miR-430c	miR-430c-7	UAAGUGCUUCUCUUUGGGGUAG	AAGUGC	miR-430a, miR-430b, miR-430c, miR-130j, miR-430i	SP, 30E, SD, 1 Dpf, 2 Dpf, 4 Dpf		4	11628258	No	Yes		No	No	Yes	miR-430a-23, miR-403c-2, miR-430b-19, miR-430a-12, miR-430c-3, miR-430b-10, miR-430a-2, miR-430c-4, miR-430b-11, miR-430a-13, miR-430c-5, miR-430b-1, miR-430a-3, miR-430c-7, miR-430b-6, miR-430a-14, miR-430c-8, miR-430b-12, miR-430a-18, miR-430b-20, miR-430a-20, miR-430c-9, miR-430b-13, miR-430i-1, miR-430c-10, miR-430b-2, miR-430a-5, miR-430c-11, miR-430b-7, miR-430a-22, miR-430c-12, miR-430b-14…		Sense
miR-430c	miR-430c-8	UAAGUGCUUCUCUUUGGGGUAG	AAGUGC	miR-430a, miR-430b, miR-430c, miR-130j, miR-430i	SP, 30E, SD, 1 Dpf, 2 Dpf, 4 Dpf		4	11628862	No	Yes		No	No	Yes	miR-430a-23, miR-403c-2, miR-430b-19, miR-430a-12, miR-430c-3, miR-430b-10, miR-430a-2, miR-430c-4, miR-430b-11, miR-430a-13, miR-430c-5, miR-430b-1, miR-430a-3, miR-430c-7, miR-430b-6, miR-430a-14, miR-430c-8, miR-430b-12, miR-430a-18, miR-430b-20, miR-430a-20, miR-430c-9, miR-430b-13, miR-430i-1, miR-430c-10, miR-430b-2, miR-430a-5, miR-430c-11, miR-430b-7, miR-430a-22, miR-430c-12, miR-430b-14…		Sense
miR-430c	miR-430c-9	UAAGUGCUUCUCUUUGGGGUAG	AAGUGC	miR-430a, miR-430b, miR-430c, miR-130j, miR-430i	SP, 30E, SD, 1 Dpf, 2 Dpf, 4 Dpf		4	11630602	No	Yes		No	No	Yes	miR-430a-23, miR-403c-2, miR-430b-19, miR-430a-12, miR-430c-3, miR-430b-10, miR-430a-2, miR-430c-4, miR-430b-11, miR-430a-13, miR-430c-5, miR-430b-1, miR-430a-3, miR-430c-7, miR-430b-6, miR-430a-14, miR-430c-8, miR-430b-12, miR-430a-18, miR-430b-20, miR-430a-20, miR-430c-9, miR-430b-13, miR-430i-1, miR-430c-10, miR-430b-2, miR-430a-5, miR-430c-11, miR-430b-7, miR-430a-22, miR-430c-12, miR-430b-14…		Sense
miR-430i	miR-430i-1	UAAGUGCUAUUUGUUGGCGUAG	AAGUGC	miR-430a, miR-430b, miR-430c, miR-130j, miR-430i			4	11631065	No	Yes		No	Yes	Yes	miR-430a-23, miR-403c-2, miR-430b-19, miR-430a-12, miR-430c-3, miR-430b-10, miR-430a-2, miR-430c-4, miR-430b-11, miR-430a-13, miR-430c-5, miR-430b-1, miR-430a-3, miR-430c-7, miR-430b-6, miR-430a-14, miR-430c-8, miR-430b-12, miR-430a-18, miR-430b-20, miR-430a-20, miR-430c-9, miR-430b-13, miR-430i-1, miR-430c-10, miR-430b-2, miR-430a-5, miR-430c-11, miR-430b-7, miR-430a-22, miR-430c-12, miR-430b-14…		Sense
miR-430i	miR-430i-2	UAAGUGCUAUUUGUUGGCGUAG	AAGUGC	miR-430a, miR-430b, miR-430c, miR-130j, miR-430i			4	11633454	No	Yes		No	No	Yes	miR-430a-23, miR-403c-2, miR-430b-19, miR-430a-12, miR-430c-3, miR-430b-10, miR-430a-2, miR-430c-4, miR-430b-11, miR-430a-13, miR-430c-5, miR-430b-1, miR-430a-3, miR-430c-7, miR-430b-6, miR-430a-14, miR-430c-8, miR-430b-12, miR-430a-18, miR-430b-20, miR-430a-20, miR-430c-9, miR-430b-13, miR-430i-1, miR-430c-10, miR-430b-2, miR-430a-5, miR-430c-11, miR-430b-7, miR-430a-22, miR-430c-12, miR-430b-14…		Sense
miR-430i	miR-430i-3	UAAGUGCUAUUUGUUGGCGUAG	AAGUGC	miR-430a, miR-430b, miR-430c, miR-130j, miR-430i			4	11636957	No	Yes		No	No	Yes	miR-430a-23, miR-403c-2, miR-430b-19, miR-430a-12, miR-430c-3, miR-430b-10, miR-430a-2, miR-430c-4, miR-430b-11, miR-430a-13, miR-430c-5, miR-430b-1, miR-430a-3, miR-430c-7, miR-430b-6, miR-430a-14, miR-430c-8, miR-430b-12, miR-430a-18, miR-430b-20, miR-430a-20, miR-430c-9, miR-430b-13, miR-430i-1, miR-430c-10, miR-430b-2, miR-430a-5, miR-430c-11, miR-430b-7, miR-430a-22, miR-430c-12, miR-430b-14…		Sense
miR-430j	miR-430j	AAAGUGCUAUCAAAUUGGGGUA	AAGUGC	miR-430a, miR-430b, miR-430c, miR-130j, miR-430i					Yes	No		No	No	No
miR-451	miR-451	AAACCGUUACCAUUACUGAGUU	AACCGU				5	51571933	No	Yes		No	No	Yes	miR-144, miR-451		Sense
miR-454a	miR-454a-1	UAGUGCAAUAUUGCUAAUAGGG	AGUGCA	miR-130b, miR-301a, miR-301b, miR-301c, miR-130a, miR-130c, miR-454a, miR-454b			10	33275132	No	Yes	ENSDART00000023509	No	Yes	No	miR-130a-1, miR-301a-1, miR-454a-1		Sense
miR-454b	miR-454b-1	UAGUGCAAUAUUGCUUAUAGGG	AGUGCA	miR-130b, miR-301a, miR-301b, miR-301c, miR-130a, miR-130c, miR-454a, miR-454b			5	7541192	Yes	No		No	No	Yes			Sense
miR-454b	miR-454b-2	UAGUGCAAUAUUGCUUAUAGGG	AGUGCA	miR-130b, miR-301a, miR-301b, miR-301c, miR-130a, miR-130c, miR-454a, miR-454b			5	8261936	No	Yes		No	No	Yes	miR-130b, miR-454b-2		Antisense
miR-455	miR-455	UAUGUGCCCUUGGACUACAUCG	AUGUGC				5	72011800	Yes	No		No	Yes	No	ENSDART00000047010		Antisense
miR-456	miR-456-1	CAGGCUGGUUAGAUGGUUGUCA	AGGCUG	miR-34b, miR-15a*, miR-456			17	23173664	Yes	No		No	No	Yes			Sense
miR-456	miR-456-2	CAGGCUGGUUAGAUGGUUGUCA	AGGCUG	miR-34b, miR-15a*, miR-456			17	23427764	Yes	No		No	No	Yes			Antisense
miR-457a	miR-457a	AAGCAGCACAUCAAUAUUGGCA	AGCAGC	miR-29b, miR-29a, miR-457b, miR-457a, miR-15a, miR-15b, miR-15c, miR-16b, miR-16a, miR-16c			7	20763460	No	Yes		No	No	Yes	miR-457a, miR-15b		Antisense
miR-457b	miR-457b	AAGCAGCACAUAAAUACUGGAG	AGCAGC	miR-29b, miR-29a, miR-457b, miR-457a, miR-15a, miR-15b, miR-15c, miR-16b, miR-16a, miR-16c			14	64082535	Yes	No		No	No	Yes			Antisense
miR-458	miR-458	AUAGCUCUUUGAAUGGUACUGC	UAGCUC				14	28985774	Yes	No		No	No	Yes			Antisense
miR-459	miR-459	UCAGUAACAAGGAUUCAUCCUG	CAGUAA				9	40727001	Yes	No		No	No	Yes			Antisense
miR-459*	miR-459*	CAGGGAAUCUCUGUUACUGGGG	AGGGAA				9	40727001	Yes	No		No	No	Yes			Antisense
miR-460-3p	miR-460-3p	CACAGCGCAUACAAUGUGGAUG	ACAGCG				2	1606387	Yes	No		No	Yes	No	ENSDART00000017286		Antisense
miR-460-5p	miR-460-5p	CCUGCAUUGUACACACUGUGCG	CUGCAU				2	1606387	Yes	No		No	Yes	No	ENSDART00000017286		Antisense
miR-461	miR-461	UCAGGAAUGGGCUAAAUGCCAA	CAGGAA				14	9749037	Yes	No		No	No	Yes			Sense
miR-462	miR-462-1	UAACGGAACCCAUAAUGCAGCU	AACGGA				8	32606942	No	Yes		No	No	Yes	miR-731-1, miR-462-1, miR-731-3, miR-462-3		Antisense
miR-462	miR-462-2	UAACGGAACCCAUAAUGCAGCU	AACGGA				8	63194606	No	Yes		No	No	Yes	miR-731-2, miR-462-2, miR-731-3, miR-462-3		Antisense
miR-462	miR-462-3	UAACGGAACCCAUAAUGCAGCU	AACGGA				9	58194606	No	Yes		No	No	Yes	miR-731-2, miR-462-2, miR-731-3, miR-462-3		Antisense
miR-466a-3p	miR-466a-3p	UAUACAUACACGCACACAUACA	AUACAU				2	27235216	Yes	No		No	No	Yes			Antisense
miR-466b-5p	miR-466b-5p	GAUGUGUGUGUACAUGUACAU	AUGUGU				24	19795301	Yes	No		No	No	Yes			Antisense
miR-466c	miR-466c-1	AUGUGAUGUGUACAUGUACAUG	UGUGAU	miR-466c, miR-467d			12	12793631	Yes	No		No	No	Yes			Sense
miR-466c	miR-466c-2	AUGUGAUGUGUACAUGUACAUG	UGUGAU	miR-466c, miR-467d			12	12678624	Yes	No		No	No	Yes			Antisense
miR-466d	miR-466d	UGUGUGUGCGUACAUAUACAGU	GUGUGU				17	3702319	No	Yes		No	No	Yes			Sense
miR-466d	miR-466d	AUGUGAUGUGUACAUGUACAUG	UGUGAU	miR-466c, miR-467d			17	3702319	No	Yes		No	No	Yes			Sense
miR-466h	miR-466h-1	UGUGUGCAUGUGCUUGUGUGUA	GUGUGC				1	52761476	No	Yes	ENSDARG00000069194, Q0P3V7_DANRE	No	Yes	No	miR-466h-1, miR-466h-2, miR-466h-3, miR-466h-4		Antisense
miR-466h	miR-466h-2	UGUGUGCAUGUGCUUGUGUGUA	GUGUGC				1	52761710	No	Yes	ENSDARG00000069194, Q0P3V7_DANRE	No	Yes	No	miR-466h-1, miR-466h-2, miR-466h-3, miR-466h-4		Antisense
miR-466h	miR-466h-3	UGUGUGCAUGUGCUUGUGUGUA	GUGUGC				1	52762096	No	Yes	ENSDARG00000069194, Q0P3V7_DANRE	No	Yes	No	miR-466h-1, miR-466h-2, miR-466h-3, miR-466h-4		Antisense
miR-466h	miR-466h-4	UGUGUGCAUGUGCUUGUGUGUA	GUGUGC				1	52762929	No	Yes	ENSDARG00000069194, Q0P3V7_DANRE	No	Yes	No	miR-466h-1, miR-466h-2, miR-466h-3, miR-466h-4		Antisense
miR-466h	miR-466h-5	UGUGUGCAUGUGCUUGUGUGUA	GUGUGC				24	29379800	Yes	No		No	No	Yes			Sense
miR-467a	miR-467a	AGUUUGUGUGCAUGUUCAUGU	GUUUGU				16	19965318	No	Yes	ENSDARG00000061335	No	Yes	No			Sense
miR-467a*	miR-467a*-1	AUAUACAUACACACACAUACAC	UAUACA	miR-467a*, miR-467d*, miR-467e*			12	37515840	Yes	No	ENSDARG00000069117; ENSDARG00000069118, ppp2r5e1	No	Yes	No			Sense
miR-467a*	miR-467a*-2	AUAUACAUACACACACAUACAC	UAUACA	miR-467a*, miR-467d*, miR-467e*			4	32402981	Yes	No		No	No	Yes			Sense
miR-467a*	miR-467a*-3	AUAUACAUACACACACAUACAC	UAUACA	miR-467a*, miR-467d*, miR-467e*			21	374563	Yes	No		No	No	Yes			Sense
miR-467a*	miR-467a*-4	AUAUACAUACACACACAUACAC	UAUACA	miR-467a*, miR-467d*, miR-467e*			12	22883470	Yes	No		No	No	Yes			Sense
miR-467a*	miR-467a*-5	AUAUACAUACACACACAUACAC	UAUACA	miR-467a*, miR-467d*, miR-467e*			18	46940761	Yes	No		No	No	Yes			Antisense
miR-467a*	miR-467a*-6	AUAUACAUACACACACAUACAC	UAUACA	miR-467a*, miR-467d*, miR-467e*			12	22893497	Yes	No		No	No	Yes			Sense
miR-467a*	miR-467a*-7	AUAUACAUACACACACAUACAC	UAUACA	miR-467a*, miR-467d*, miR-467e*			12	22893497	Yes	No		No	No	Yes			Sense
miR-467a*	miR-467a*-8	AUAUACAUACACACACAUACAC	UAUACA	miR-467a*, miR-467d*, miR-467e*			24	392931355	Yes	No		No	No	Yes			Sense
miR-467a*	miR-467a*-9	AUAUACAUACACACACAUACAC	UAUACA	miR-467a*, miR-467d*, miR-467e*			8	34368267	Yes	No		No	No	Yes			Antisense
miR-467d*	miR-467d*	AUAUACAGUACACACACCUAC	UAUACA	miR-467a*, miR-467d*, miR-467e*			11	26885017	Yes	No		No	No	Yes			Antisense
miR-467e*	miR-467e*-1	AUAUACAUACACACACACUAC	UAUACA	miR-467a*, miR-467d*, miR-467e*			16	33221857	No	No		No	No	Yes			Sense
miR-467e*	miR-467e*-2	AUAUACAUACACACACACUAC	UAUACA	miR-467a*, miR-467d*, miR-467e*			10	37607213	Yes	No		No	No	Yes			Antisense
miR-469a	miR-469a	AGUGACAUCAUAUGUACGGCUGC	GUGACA	miR-469a, miR-489			16	19965318	No	Yes		No	No	Yes			Sense
miR-489	miR-489-1	AGUGACAUCAUAUGUACGGCUGC	GUGACA	miR-469a, miR-489			19	40508664	Yes	No		No	No	Yes			Antisense
miR-489	miR-489-2	AGUGACAUCAUAUGUACGGCUGC	GUGACA	miR-469a, miR-489			19	40674631	Yes	No		No	No	Yes			Antisense
miR-499	miR-499	UUAAGACUUGCAGUGAUGUUUA	UAAGAC	miR-499, miR-736			11	25948575	Yes	No		No	No	Yes			Antisense
miR-705	miR-705	CGUGGGAGGUGGGGUGGGA	GUGGGA				9	24753893	Yes	No		No	No	Yes			Sense
miR-710	miR-710	CCAAGUCUUGGGGAGGGUUGAG	CAAGUC				17	36881881	Yes	No		No	No	Yes			Sense
miR-718	miR-718	GACUUCCGCCCGGCCGGGCA	ACUUCC				14	54037432	Yes	No		No	No	Yes			Sense
miR-722	miR-722	UUUUUUGCAGAAACGUUUCAGAUU	UUUUUG	miR-722, miR-129			1	65328462	Yes	No		No	No	Yes			Antisense
miR-723	miR-723	AAGACAUCAAUUAAAUCUGUGCU	AGACAU				3	66642903	Yes	No		No	No	Yes			Sense
miR-723*	miR-723*	GACAGUUUUAAAUGAUGUUACUUU	ACAGUU				3	66642903	Yes	No		No	No	Yes			Sense
miR-724	miR-724-1	UUAAAGGGAAUUUGCGACUGUU	UAAAGG				11	2922626	Yes	No		No	Yes	No	ENSDART00000082442, ENSDART00000028708		Sense
miR-724	miR-724-2	UUAAAGGGAAUUUGCGACUGUU	UAAAGG				19	7019969	Yes	No		No	Yes	No	ENSDART00000082442, ENSDART00000028708		Antisense
miR-725	miR-725	UUCAGUCAUUGUUUCUAGUAGU	UCAGUC				22	20288483	Yes	No		No	No	Yes			Antisense
miR-726	miR-726-1	UUCACUACUAGCAGAACUCGG	UCACUA				11	26311113	Yes	No		No	Yes	No	ENSDART00000014945		Antisense
miR-726	miR-726-2	UUCACUACUAGCAGAACUCGG	UCACUA				11	26667891	Yes	No		No	Yes	No	ENSDART00000014945		Antisense
miR-727	miR-727	GUUGAGGCGAGUUGAAGACUUA	UUGAGG				24	30276248	Yes	No		No	No	Yes			Antisense
miR-727*	miR-727*	UCAGUCUUCAAUUCCUCCCAGC	CAGUCU				24	30276248	Yes	No		No	No	Yes			Antisense
miR-728	miR-728	AUACUAAGUACACUACGUUUUC	UACUAA				24	30271103	Yes	No		No	No	Yes			Antisense
miR-729	miR-729	CAUGGGUAUGAUACGACCUGGGUU	AUGGGU	miR-135, miR-135b, miR-135a, miR-729			4	13829847	Yes	No		No	No	Yes			Sense
miR-730	miR-730	UCCUCAUUGUGCAUGCUGUGUGU	CCUCAU				7	18652410	Yes	No		No	No	Yes			Antisense
miR-731	miR-731-1	AAUGACACGUUUUCUCCCGGAUCG	AUGACA				8	32606728	No	Yes		No	No	Yes	miR-731-1, miR-462-1		Antisense
miR-731	miR-731-2	AAUGACACGUUUUCUCCCGGAUCG	AUGACA				8	63194392	No	Yes		No	No	Yes	miR-731-2, miR-462-2		Antisense
miR-731	miR-731-3	AAUGACACGUUUUCUCCCGGAUCG	AUGACA				9	51194392	No	Yes		No	No	Yes	miR-731-2, miR-462-2, miR-731-3		Antisense
miR-732	miR-732	CUCAAAGCAGAGAACUCUCGGU	UCAAAG				9	40256603	Yes	No		No	No	Yes			Sense
miR-733	miR-733	UGCGUUGGUUUAGCUCAGUGGUU	GCGUUG				14	2881020	Yes	No		No	No	Yes			Sense
miR-734	miR-734-1	GUAAAUGCUGCAGAAUCGUACCG	UAAAUG				1	40450574	Yes	No	ENSDART00000065857, ENSDART00000042984, ENSDART00000030652, ENSDART00000033268	No	Yes	No			Sense
miR-734	miR-734-2	GUAAAUGCUGCAGAAUCGUACCG	UAAAUG				10	39755224	Yes	No		No	Yes	No	ENSDART00000065857, ENSDART00000042984, ENSDART00000030652, ENSDART00000033268		Sense
miR-735	miR-735	CUCUCCCACCGCUAAACUUGAC	UCUCCC				24	40372285	Yes	No		No	No	Yes			Sense
miR-736	miR-736-1	GUAAGACGAACAAAAAGUUUU	UAAGAC	miR-499, miR-736			2	21539687	Yes	No		No	Yes	No	ENSDART00000056849, ENSDART0000007891		Antisense
miR-736	miR-736-2	GUAAGACGAACAAAAAGUUUU	UAAGAC	miR-499, miR-736			2	21360296	Yes	No		No	Yes	No	ENSDART00000056849, ENSDART00000078917		Sense
miR-737	miR-737	AAUCAAAACCUAAAGAAAAUA	AUCAAA				18	46855518	Yes	No		No	Yes	No	ENSDART00000046587		Sense
miR-738	miR-738	GCUACGGCCCGCGUCGGGACCUC	CUACGG				14	47821784	Yes	No		No	Yes	No	ENSDART00000077093		Antisense
miR-739	miR-739-1	AGGCCGAAGUGGAGAAGGGUU	GGCCGA				Zv6_NA2028	214	Yes	No		No	No	Yes			Antisense
miR-739	miR-739-2	AGGCCGAAGUGGAGAAGGGUU	GGCCGA				4	39777700	Yes	No		No	No	Yes			Sense
miR-740	miR-740	AUAAAAAGUGGUAUGGUACAGU	UAAAAA				1	46366888	Yes	No		No	Yes	No	ENSDART00000085236, intron 9; ENSDART00000085240, intron 26		Sense
miR-741	miR-741	UGUUUAGAUGCCAUUCUAUGUA	GUUUAG				7	42687788	Yes	No		No	No	Yes			Antisense
miR-743b-5p	miR-743b-5p	GAAAGACAUCAUGCUGAAUGA	AAAGAC				25	1687128	Yes	No		No	No	Yes			Antisense
miR-758	miR-758	UGUGUGACCUGGUCCACUACG	GUGUGA				18	15325737	Yes	No	ENSDARG00000057604	No	Yes	No			Sense
miR-759	miR-759	UAACAGUGCAAACAAUUUUGAC	AACAGU				8	1160663	Yes	No		No	No	Yes			Sense
miR-760	miR-760	UGGCUCUGGGUCUGUGGGCA	GGCUCU				8	41074970	Yes	No		No	No	Yes			Sense
miR-7a	miR-7a-1	UGGAAGACUAGUGAUUUUGUUGU	GGAAGA	miR-7a, miR-7b	No expression	2-5 Dpf, Brain, Eye, Fins, Skin, Testis	25	8634171	Yes	No		No	No	Yes			Antisense
miR-7a	miR-7a-2	UGGAAGACUAGUGAUUUUGUUGU	GGAAGA	miR-7a, miR-7b	No expression	2-5 Dpf	7	15543775	Yes	No		No	No	Yes			Sense
miR-7a	miR-7a-3	UGGAAGACUAGUGAUUUUGUUGU	GGAAGA	miR-7a, miR-7b	No expression	2-5 Dpf	7	58848187	Yes	No		No	No	Yes			Antisense
miR-7b	miR-7b	UGGAAGACUUGUGAUUUUGUU	GGAAGA	miR-7a, miR-7b		2-5 Dpf, Brain, Eye, Skin, Testis	5	67268246	Yes	No		No	Yes	No	ENSDART00000065575, ENSDART00000059790	mmu Fos (Lee et al, 2006)	Sense
miR-872	miR-872	AUGGUUACUUGUUAGUUCAC	UGGUUA				3	44085764	Yes	No		No	No	Yes			Sense
miR-876-3p	miR-876-3p	UAGUGUUUACAAAGUAAUUCA	AGUGUU				24	20392710	Yes	No		No	No	Yes			Sense
miR-876-5p	miR-876-5p	CAAAAUUUCUCUGUGAAUCACU	AAAAUU				20	21493065	Yes	No		No	No	Yes			Antisense
miR-883b-3p	miR-883b-3p	GUUACUGCAACAUCUCUCAGUU	UUACUG				3	54060994	Yes	No		No	No	Yes			Sense
miR-9	miR-9-1	UCUUUGGUUAUCUAGCUGUAUGA	CUUUGG		SP	1-5 Dpf, Brain, Eye, Skin	16	26942285	Yes	No		No	No	Yes		rno onecut2 (Plaisance et al, 2006)	Antisense
miR-9	miR-9-2	UCUUUGGUUAUCUAGCUGUAUGA	CUUUGG		SP	1-5 Dpf, Brain, Eye, Skin	10	43500135	Yes	No		No	No	Yes		rno onecut2 (Plaisance et al, 2006)	Antisense
miR-9	miR-9-3	UCUUUGGUUAUCUAGCUGUAUGA	CUUUGG		SP	1-5 Dpf, Brain, Eye, Skin	25	37793433	Yes	No		No	No	Yes		rno onecut2 (Plaisance et al, 2006)	Sense
miR-9	miR-9-4	UCUUUGGUUAUCUAGCUGUAUGA	CUUUGG		SP	1-5 Dpf, Brain, Eye, Skin	22	27395132	Yes	No		No	No	Yes		rno onecut2 (Plaisance et al, 2006)	Sense
miR-9	miR-9-5	UCUUUGGUUAUCUAGCUGUAUGA	CUUUGG		SP	1-5 Dpf, Brain, Eye, Skin	5	59537725	Yes	No		No	No	Yes		rno onecut2 (Plaisance et al, 2006)	Sense
miR-9	miR-9-6	UCUUUGGUUAUCUAGCUGUAUGA	CUUUGG		SP	1-5 Dpf, Brain, Eye, Skin	7	12121908	Yes	No		No	No	Yes		rno onecut2 (Plaisance et al, 2006)	Sense
miR-9	miR-9-7	UCUUUGGUUAUCUAGCUGUAUGA	CUUUGG		SP	1-5 Dpf, Brain, Eye, Skin	8	1794647	Yes	No		No	Yes	No	ENSDART00000027928	rno onecut2 (Plaisance et al, 2006)	Sense
miR-9*	miR-9-1	UAAAGCUAGAUAACCGAAAGU	AAAGCU		SP, 1 Dpf, 3 Dpf, 4 Dpf, 5 Dpf	1-5 Dpf, Brain, Eye, Muscle, Fins, Skin	16	26942285	Yes	No		No	No	Yes			Antisense
miR-92a	miR-92a-1	UAUUGCACUUGUCCCGGCCUGU	AUUGCA	miR-363, miR25, miR-92b, miR-92a	256, SP, 30E, SD, 6S, 18S, 1-5 Dpf	18S, 1-4 Dpf, Skin, Gut, Liver, Testis, Ovary	8	52191700	No	Yes		No	No	Yes	miR-92a-1, miR-19b*, miR-19b, miR-20a, miR-19a*, miR-19a, miR-18a, miR-17a-1, miR-17a*		Antisense
miR-92a	miR-92a-2	UAUUGCACUUGUCCCGGCCUGU	AUUGCA	miR-363, miR25, miR-92b, miR-92a	256, SP, 30E, SD, 6S, 18S, 1-5 Dpf	18S, 1-4 Dpf, Skin, Gut, Liver, Testis, Ovary	9	50518173	No	Yes		No	No	Yes	miR-92a-2, miR-18b, miR-18b*, miR-17a-2		Antisense
miR-92b	miR-92b	UAUUGCACUCGUCCCGGCCUCC	AUUGCA	miR-363, miR25, miR-92b, miR-92a			16	40889928	Yes	No		No	Yes	No	ENSDART00000040208		Antisense
miR-93	miR-93	AAAAGUGCUGUUUGUGCAGGUA	AAAGUG	mir-93, miR-20b, miR-17a, miR-20a	2 Dpf, 4 Dpf, 5 Dpf	1-4 Dpf, Fins, Gut, Liver, Testis	14	100078	No	Yes	ENSDART00000051890	No	Yes	No	miR-93, miR-19d, miR-25		Sense
miR-96	miR-96	UUUGGCACUAGCACAUUUUUGCU	UUGGCA	miR-182, miR-96	SP, 1 Dpf, 2 Dpf, 3 Dpf, 4 Dpf	2-5 Dpf, Brain, Eye, Skin	4	16521720	No	Yes		No	No	Yes	miR-183, miR-96, miR-182*, miR-182		Sense
miR-99	miR-99-1	AACCCGUAGAUCCGAUCUUGUG	ACCCGU	miR-100, miR-99		1-5 Dpf, Brain, Heart, Gills, Testis	14	71659716	No	Yes		No	No	Yes	let-7c-1, miR-99-1		Antisense
miR-99	miR-99-2	AACCCGUAGAUCCGAUCUUGUG	ACCCGU	miR-100, miR-99		1-5 Dpf, Brain, Heart, Gills, Testis	10	36839081	No	Yes		No	No	Yes	let-7c-2, miR-99-2		Antisense
Additional File 1. Zebrafish miRNAs
Compilation of current zebrafish miRNA data. Included for each miRNA is its Registry name, genomic name, mature miRNA sequence, seed sequence, miRNA family members, expression
data from two sources, chromosome #, mono- vs poly-cistronic transcripts, intron, exon or intergenic location, polycistronic transcript family members, proven targets and sense vs anti-sense.
1Thatcher EJ, Flynt AS, Li N, Patton JR, Patton JG: MiRNA expression analysis during normal zebrafish development and following inhibition of the Hedgehog and Notch signaling pathways. Dev Dyn 2007.
2Wienholds E, Kloosterman WP, Miska E, Alvarez-Saavedra E, Berezikov E, de Bruijn E, Horvitz HR, Kauppinen S, Plasterk RHA: MicroRNA Expression in Zebrafish Embryonic Development. Science 2005, 309(5732):310-311.
Proven Target Reference List
Anderson, C., Catoe, H. and Werner, R. (2006). MIR-206 regulates connexin43 expression during skeletal muscle development. Nucleic Acids Res 34, 5863-71.
Chen, J. F., Mandel, E. M., Thomson, J. M., Wu, Q., Callis, T. E., Hammond, S. M., Conlon, F. L. and Wang, D. Z. (2006). The role of microRNA-1 and microRNA-133 in skeletal muscle proliferation and differentiation. Nat Genet 38, 228-33.
Chen, P. Y., Manninga, H., Slanchev, K., Chien, M., Russo, J. J., Ju, J., Sheridan, R., John, B., Marks, D. S., Gaidatzis, D. et al. (2005). The developmental miRNA profiles of zebrafish as determined by small RNA cloning. Genes Dev. 19, 1288-1293.
Esau, C., Kang, X., Peralta, E., Hanson, E., Marcusson, E. G., Ravichandran, L. V., Sun, Y., Koo, S., Perera, R. J., Jain, R. et al. (2004). MicroRNA-143 regulates adipocyte differentiation. J Biol Chem 279, 52361-5.
Fazi, F., Rosa, A., Fatica, A., Gelmetti, V., De Marchis, M. L., Nervi, C. and Bozzoni, I. (2005). A minicircuitry comprised of microRNA-223 and transcription factors NFI-A and C/EBPalpha regulates human granulopoiesis. Cell 123, 819-31.
Felli, N., Fontana, L., Pelosi, E., Botta, R., Bonci, D., Facchiano, F., Liuzzi, F., Lulli, V., Morsilli, O., Santoro, S. et al. (2005). MicroRNAs 221 and 222 inhibit normal erythropoiesis and erythroleukemic cell growth via kit receptor down-modulation. Proc Natl Acad Sci U S A 102, 18081-6.
Flynt, A. S. (2007). Manuscript in Preparation.
Fukuda, Y., Kawasaki, H. and Taira, K. (2005). Exploration of human miRNA target genes in neuronal differentiation. Nucleic Acids Symp Ser (Oxf), 341-2.
Garzon, R., Fabbri, M., Cimmino, A., Calin, G. A. and Croce, C. M. (2006). MicroRNA expression and function in cancer. Trends Mol Med 12, 580-7.
Johnson, S. M., Grosshans, H., Shingara, J., Byrom, M., Jarvis, R., Cheng, A., Labourier, E., Reinert, K. L., Brown, D. and Slack, F. J. (2005). RAS is regulated by the let-7 microRNA family. Cell 120, 635-47.
Kim, V. N. and Nam, J. W. (2006). Genomics of microRNA. Trends Genet 22, 165-73.
Kiriakidou, M., Nelson, P. T., Kouranov, A., Fitziev, P., Bouyioukos, C., Mourelatos, Z. and Hatzigeorgiou, A. (2004). A combined computational-experimental approach predicts human microRNA targets. Genes Dev 18, 1165-78.
Kloosterman, W. P., Wienholds, E., Ketting, R. F. and Plasterk, R. H. A. (2004). Substrate requirements for let-7 function in the developing zebrafish embryo. Nucl. Acids Res. %R 10.1093/nar/gkh968 32, 6284-6291.
Krek, A., Grun, D., Poy, M. N., Wolf, R., Rosenberg, L., Epstein, E. J., MacMenamin, P., da Piedade, I., Gunsalus, K. C., Stoffel, M. et al. (2005). Combinatorial microRNA target predictions. Nat Genet 37, 495-500.
Lee, H. J., Palkovits, M. and Young, W. S., 3rd. (2006). miR-7b, a microRNA up-regulated in the hypothalamus after chronic hyperosmolar stimulation, inhibits Fos translation. Proc Natl Acad Sci U S A 103, 15669-74.
Lewis, B. P., Shih, I. H., Jones-Rhoades, M. W., Bartel, D. P. and Burge, C. B. (2003). Prediction of mammalian microRNA targets. Cell 115, 787-98.
Martin, M. M., Lee, E. J., Buckenberger, J. A., Schmittgen, T. D. and Elton, T. S. (2006). MicroRNA-155 regulates human angiotensin II type 1 receptor expression in fibroblasts. J Biol Chem 281, 18277-84.
Meng, F., Henson, R., Wehbe-Janek, H., Smith, H., Ueno, Y. and Patel, T. (2007). The MicroRNA let-7a modulates interleukin-6-dependent STAT-3 survival signaling in malignant human cholangiocytes. J Biol Chem 282, 8256-64.
Mott, J. L., Kobayashi, S., Bronk, S. F. and Gores, G. J. (2007). mir-29 regulates Mcl-1 protein expression and apoptosis. Oncogene 26, 6133-40.
Naguibneva, I., Ameyar-Zazoua, M., Polesskaya, A., Ait-Si-Ali, S., Groisman, R., Souidi, M., Cuvellier, S. and Harel-Bellan, A. (2006). The microRNA miR-181 targets the homeobox protein Hox-A11 during mammalian myoblast differentiation. Nat Cell Biol 8, 278-84.
Neilson, J. R., Zheng, G. X., Burge, C. B. and Sharp, P. A. (2007). Dynamic regulation of miRNA expression in ordered stages of cellular development. Genes Dev 21, 578-89.
O'Donnell, K. A., Wentzel, E. A., Zeller, K. I., Dang, C. V. and Mendell, J. T. (2005). c-Myc-regulated microRNAs modulate E2F1 expression. Nature 435, 839-43.
Pekarsky, Y., Santanam, U., Cimmino, A., Palamarchuk, A., Efanov, A., Maximov, V., Volinia, S., Alder, H., Liu, C. G., Rassenti, L. et al. (2006). Tcl1 expression in chronic lymphocytic leukemia is regulated by miR-29 and miR-181. Cancer Res 66, 11590-3.
Plaisance, V., Abderrahmani, A., Perret-Menoud, V., Jacquemin, P., Lemaigre, F. and Regazzi, R. (2006). MicroRNA-9 controls the expression of Granuphilin/Slp4 and the secretory response of insulin-producing cells. J Biol Chem 281, 26932-42.
Rosenberg, M. I., Georges, S. A., Asawachaicharn, A., Analau, E. and Tapscott, S. J. (2006). MyoD inhibits Fstl1 and Utrn expression by inducing transcription of miR-206. J Cell Biol 175, 77-85.
Tsuchiya, S., Okuno, Y. and Tsujimoto, G. (2006). MicroRNA: biogenetic and functional mechanisms and involvements in cell differentiation and cancer. J Pharmacol Sci 101, 267-70.
Tuddenham, L., Wheeler, G., Ntounia-Fousara, S., Waters, J., Hajihosseini, M. K., Clark, I. and Dalmay, T. (2006). The cartilage specific microRNA-140 targets histone deacetylase 4 in mouse cells. FEBS Lett 580, 4214-7.
Visvanathan, J., Lee, S., Lee, B., Lee, J. W. and Lee, S. K. (2007). The microRNA miR-124 antagonizes the anti-neural REST/SCP1 pathway during embryonic CNS development. Genes Dev 21, 744-9.
Volinia, S., Calin, G. A., Liu, C. G., Ambs, S., Cimmino, A., Petrocca, F., Visone, R., Iorio, M., Roldo, C., Ferracin, M. et al. (2006). A microRNA expression signature of human solid tumors defines cancer gene targets. Proc Natl Acad Sci U S A 103, 2257-61.
Welch, C., Chen, Y. and Stallings, R. L. (2007). MicroRNA-34a functions as a potential tumor suppressor by inducing apoptosis in neuroblastoma cells. Oncogene 26, 5017-22.
Xiao, C., Calado, D. P., Galler, G., Thai, T. H., Patterson, H. C., Wang, J., Rajewsky, N., Bender, T. P. and Rajewsky, K. (2007). MiR-150 controls B cell differentiation by targeting the transcription factor c-Myb. Cell 131, 146-59.
Yang, B., Lin, H., Xiao, J., Lu, Y., Luo, X., Li, B., Zhang, Y., Xu, C., Bai, Y., Wang, H. et al. (2007). The muscle-specific microRNA miR-1 regulates cardiac arrhythmogenic potential by targeting GJA1 and KCNJ2. Nat Med 13, 486-91.
Yekta, S., Shih, I. H. and Bartel, D. P. (2004). MicroRNA-directed cleavage of HOXB8 mRNA. Science 304, 594-6.
Zhao, Y., Samal, E. and Srivastava, D. (2005). Serum response factor regulates a muscle-specific microRNA that targets Hand2 during cardiogenesis. Nature 436, 214-20.
